# Supplementary material for: Network analysis of ChIP-Seq data reveals key genes in prostate cancer
Source: Eur J Med Res. 2014 Sep 3;19(1):47. doi: 10.1186/s40001-014-0047-7 (PMC4171560; doi:10.1186/s40001-014-0047-7)
Supplement: Additional file 1: Table S1. — Peaks were significantly enriched in tumor sample. [file 40001_2014_47_MOESM1_ESM.xlsx]

## Sheet: e10_peaks
Supplementary Table 1.Peaks were significantly enriched in tumor sample
Chromsome	Start	End	Length	Summit	Tags	#NAME?	Fold_enrichment	FDR(%)
chr1	10984	11714	731	329	155	115.66	6.82	50.53
chr1	237413	238053	641	329	110	103.54	8	49.96
chr1	437393	438367	975	670	157	391.55	7.96	21.74
chr1	544463	546401	1939	1592	215	397.38	5.87	19.27
chr1	804886	805576	691	407	115	139.95	8.8	49.25
chr1	839868	840481	614	279	91	236.39	12.28	40.12
chr1	911273	911938	666	326	50	101.7	9.94	49.79
chr1	919327	919891	565	359	95	117.98	6.43	50.55
chr1	1225359	1226099	741	357	73	100.11	10.17	49.7
chr1	1279356	1280560	1205	791	117	310.44	15.79	30.8
chr1	1624118	1624976	859	721	62	219.79	12.82	42.98
chr1	1720316	1720870	555	378	48	120.15	9.17	50.99
chr1	1840276	1840835	560	301	76	197.69	11.54	45.02
chr1	1891259	1892009	751	402	116	149.25	10.42	49.65
chr1	1977768	1978417	650	324	122	214.11	9.92	44.27
chr1	2126413	2126975	563	353	108	155.15	6.78	48.64
chr1	2139780	2140223	444	131	24	133.71	20.49	50.58
chr1	2632149	2632720	572	227	77	256.94	16.07	38.61
chr1	2633147	2633972	826	472	110	351.74	17.01	28.21
chr1	2685340	2685994	655	318	67	207.19	14.97	43.12
chr1	2686713	2687454	742	388	101	354.51	20.04	28.95
chr1	2688578	2689435	858	454	149	485.46	15.52	12.28
chr1	2690457	2691212	756	402	91	204.43	12.49	44.22
chr1	2693047	2693745	699	342	65	235.77	17.67	41.12
chr1	2702995	2703745	751	375	82	369.06	23.28	27.01
chr1	2738369	2739146	778	386	97	678.21	48.63	23.08
chr1	2778404	2778662	259	129	18	127.52	19.41	50.38
chr1	2792307	2792998	692	363	57	396.17	37.31	18.92
chr1	2838472	2839130	659	339	43	126.55	12.07	51.15
chr1	2928794	2929575	782	425	93	350.48	18.48	28.57
chr1	2982628	2983092	465	273	78	569.3	38.75	14.63
chr1	3200366	3201046	681	357	52	102.72	9.88	49.76
chr1	3236364	3237107	744	336	103	191.48	11.72	46.89
chr1	3326525	3327265	741	379	92	181.78	13.56	46.25
chr1	3341061	3341811	751	408	111	142.34	9.81	49.77
chr1	3535402	3536162	761	354	93	162.08	10.52	48.02
chr1	3640755	3641541	787	392	131	110.9	8.21	49.88
chr1	4615627	4616131	505	211	25	130.61	19.41	50.47
chr1	4712379	4713137	759	432	123	126.15	7.97	51.53
chr1	4837747	4838554	808	487	90	410.28	25.41	20.88
chr1	5454168	5454636	469	238	21	103.12	15.1	49.79
chr1	5658501	5659141	641	343	38	142.95	14.93	50.09
chr1	5681047	5681572	526	250	45	114.53	10.57	50.43
chr1	6535363	6536140	778	390	132	101.9	7.44	49.94
chr1	6549701	6550521	821	394	133	177.5	10.07	46.23
chr1	6614204	6615094	891	469	142	122.35	8.11	50.56
chr1	6761785	6762374	590	167	101	247.22	10.63	39.91
chr1	7058157	7058890	734	350	71	492.49	41.08	13.21
chr1	7102540	7103319	780	406	99	115.88	9.31	50.29
chr1	7962620	7963193	574	382	92	102.24	7.77	50.06
chr1	8002255	8002815	561	273	48	191.11	14.42	46.52
chr1	8074837	8075666	830	386	143	203.82	11.11	44.8
chr1	8761363	8761967	605	352	31	106.51	12.25	49.65
chr1	9242187	9242695	509	284	33	113.92	10.29	49.98
chr1	9294218	9294793	576	416	59	110.66	7.57	49.82
chr1	9550903	9551675	773	408	116	227.29	12.72	41.09
chr1	9686787	9687630	844	398	217	160.22	8.08	48.52
chr1	10092336	10092935	600	375	90	128.78	8.47	50.16
chr1	10490069	10490741	673	347	95	148.94	9.23	49.74
chr1	10848549	10849293	745	458	50	281.27	20.39	33.74
chr1	11097447	11098194	748	398	122	101.2	8.11	49.61
chr1	11677235	11677902	668	306	59	426.15	51.17	19.75
chr1	11702287	11703026	740	379	137	100.52	8.84	49.35
chr1	11967551	11968305	755	379	124	215.3	11.89	44.55
chr1	12109504	12110138	635	324	33	175.72	17.25	45.89
chr1	12268727	12269458	732	371	84	117.91	9.83	50.38
chr1	12436028	12436657	630	286	34	184.16	22.39	46.51
chr1	12841439	12842201	763	379	102	397.13	21.58	19.09
chr1	12996002	12996666	665	331	47	104.9	12.57	49.63
chr1	13033067	13033465	399	122	22	117.97	17.87	50.47
chr1	13137810	13138182	373	246	25	145.13	20.41	49.7
chr1	13333797	13334391	595	239	36	160.86	15.54	48.46
chr1	13382527	13383064	538	270	40	170.67	17.21	46.88
chr1	13385197	13385618	422	205	32	113.14	10.35	50.1
chr1	13459923	13460568	646	340	59	110.66	10.79	49.82
chr1	13474157	13474492	336	198	18	101.64	16.18	49.71
chr1	13528089	13528680	592	270	58	208.92	15.09	43.63
chr1	13777774	13778297	524	309	28	153.37	17.25	48.94
chr1	14292303	14292835	533	165	76	166.41	9.12	47.86
chr1	15058226	15058978	753	380	116	100.14	7.21	49.74
chr1	18246262	18246783	522	286	41	178.37	16.7	46.09
chr1	18436633	18437128	496	225	36	140.97	12.69	49.27
chr1	18857333	18857951	619	313	58	323.41	33.66	30.92
chr1	25566223	25566887	665	329	59	118.93	10.67	50.31
chr1	27003817	27004478	662	351	160	219.82	7.26	43.12
chr1	27286665	27287244	580	296	33	159.75	18.18	48.68
chr1	27323836	27324677	842	458	109	100.49	8.34	49.32
chr1	27481427	27482295	869	269	118	182.32	9.45	46.28
chr1	27610960	27611878	919	412	114	102.63	7.33	49.73
chr1	27683831	27684537	707	348	91	103.94	8.29	49.87
chr1	27718608	27719125	518	317	60	123.73	9.08	50.63
chr1	28907541	28908225	685	364	53	175.37	14.91	45.32
chr1	29062862	29063493	632	399	95	135.76	7.38	50.83
chr1	29208356	29209173	818	425	134	107.45	6.79	49.97
chr1	29529214	29529960	747	335	143	121.14	7.91	50.31
chr1	30353423	30353973	551	176	47	337.13	36.67	28.73
chr1	30853034	30853830	797	395	120	164.34	9.99	47.62
chr1	31191856	31192629	774	371	112	164.6	8.6	47.84
chr1	31254957	31255731	775	394	103	124.58	9.81	51.11
chr1	31457027	31457495	469	248	32	130.39	12.83	50.35
chr1	32429506	32430276	771	373	139	117.73	8.79	50.51
chr1	32705935	32706447	513	178	39	103.34	9.4	49.77
chr1	32781883	32782510	628	376	110	184.02	8.92	46.62
chr1	33398965	33399586	622	231	91	103.94	7.52	49.87
chr1	33520632	33521808	1177	784	169	249.05	7.47	39.96
chr1	33592611	33593383	773	347	156	176.52	9.67	45.77
chr1	34090498	34091084	587	254	52	142.56	12.2	49.91
chr1	34098394	34099225	832	404	164	188.44	8.56	46.67
chr1	34106517	34107195	679	371	88	104.03	8.87	49.9
chr1	34201086	34201739	654	302	48	143.84	14.64	50.39
chr1	34578877	34580034	1158	836	76	110.05	9.4	50.08
chr1	34867201	34867812	612	260	31	106.51	15.66	49.71
chr1	34925646	34926379	734	386	77	162.11	12.49	48.05
chr1	35057705	35058311	607	318	52	131.21	11.48	50.55
chr1	35325305	35325943	639	223	110	184.02	8.49	46.62
chr1	35331525	35332458	934	604	148	145.07	9.78	49.67
chr1	36180876	36181594	719	365	114	235.32	10.59	41.19
chr1	36320697	36321419	723	390	74	351.65	26.98	27.85
chr1	36348293	36348924	632	397	108	142.86	8.41	50.15
chr1	37041300	37042147	848	543	124	200.46	10.23	44.63
chr1	37115946	37116735	790	320	149	139.1	8.21	49.26
chr1	37169090	37169784	695	376	117	125.93	7.73	51.28
chr1	37329656	37330177	522	294	37	168.79	17.53	47.19
chr1	37494466	37495004	539	265	28	102.02	12.07	49.93
chr1	37642796	37643464	669	277	65	130.39	10.44	50.54
chr1	37980165	37980707	543	257	43	114.51	8.78	50.34
chr1	38325271	38326325	1055	694	121	114.58	10.87	50.5
chr1	38440534	38441229	696	377	64	102.84	10.18	49.72
chr1	38455542	38456233	692	314	148	169.89	8.17	46.75
chr1	39037519	39038057	539	244	25	118.04	19.11	50.72
chr1	39557831	39558587	757	381	131	359.41	15.12	28.77
chr1	39568139	39568657	519	228	117	121.05	6.92	50.51
chr1	39598550	39599242	693	398	57	101.68	8.87	49.72
chr1	40119018	40119745	728	377	112	100.91	7.43	49.81
chr1	40185677	40186231	555	226	104	112.43	7.18	49.78
chr1	40367617	40368443	827	463	83	120.26	9.8	51.18
chr1	40439033	40439782	750	327	113	103.92	8.25	49.88
chr1	40497815	40498521	707	359	90	105.7	7.98	49.32
chr1	40770998	40771633	636	348	51	213.51	19.51	44
chr1	40848138	40848714	577	308	36	140.97	15.99	49.27
chr1	41882545	41883366	822	398	104	242.23	13.46	40.62
chr1	41898199	41898949	751	369	105	120.91	9.57	50.48
chr1	41981560	41982379	820	369	125	118.61	9.08	50.21
chr1	42799680	42800164	485	269	28	102.02	11.46	49.93
chr1	43202868	43203308	441	260	49	164.26	11.67	47.36
chr1	44228966	44229702	737	314	142	102.9	7.4	49.79
chr1	44759253	44759799	547	295	30	166.68	22.65	47.89
chr1	45265245	45265900	656	273	113	117.64	8.07	50.39
chr1	45769449	45770193	745	374	85	104.21	7.61	49.82
chr1	46109503	46110216	714	369	96	146.26	11.36	49.72
chr1	46486978	46487697	720	359	54	181.93	17.91	46.34
chr1	46502509	46503278	770	375	146	129.99	8.93	50.28
chr1	46942924	46943632	709	365	107	112.53	6.95	49.98
chr1	47456593	47457149	557	341	45	125.96	9.35	51.35
chr1	47644566	47645357	792	422	101	140.38	9.43	49.19
chr1	48463197	48463815	619	264	119	154.56	8.88	48.48
chr1	48668805	48669517	713	400	98	117.72	8.34	50.47
chr1	48702375	48702964	590	359	118	110.39	6.79	50.08
chr1	48822446	48822974	529	280	32	113.14	12.41	50.16
chr1	49017960	49018653	694	341	76	118.31	8.46	50.44
chr1	49146005	49146497	493	325	31	123.09	16.56	50.63
chr1	49570064	49570763	700	369	94	443.11	30.6	16
chr1	50546402	50547205	804	353	73	142.8	9.12	50.06
chr1	52833960	52834483	524	214	30	135.5	17.21	50.54
chr1	52870323	52870963	641	258	59	199.6	13.61	44.18
chr1	53213615	53214362	748	359	61	137.96	11.46	50.16
chr1	53642271	53643019	749	337	94	307.6	18.9	31.15
chr1	54058209	54058925	717	361	93	247.78	16.05	40
chr1	54147713	54148385	673	276	78	107.09	7.91	49.57
chr1	54425298	54425929	632	235	99	132.74	8.2	50.87
chr1	54535518	54536355	838	431	191	138.44	7.94	49.43
chr1	54825035	54825600	566	259	41	178.37	20.52	46.09
chr1	54955003	54955604	602	258	85	115.66	8.36	50.55
chr1	55275937	55276760	824	402	126	131.11	8.71	50.41
chr1	55944393	55944955	563	199	65	148.8	9.66	49.59
chr1	56167599	56168205	607	334	96	100.73	7.68	49.6
chr1	56333520	56334149	630	262	53	251.72	23.51	39.5
chr1	57044871	57045883	1013	325	91	139.28	6.09	49.37
chr1	57253625	57254280	656	297	36	140.97	20.28	49.24
chr1	57272671	57273151	481	121	56	212.18	15.34	43.79
chr1	58512790	58513526	737	322	76	111.74	8.16	49.86
chr1	59118274	59118897	624	194	99	151.79	7.28	50.27
chr1	59234755	59235496	742	357	89	102.25	7.43	50.1
chr1	60554086	60554831	746	420	82	136.47	9.7	49.92
chr1	61508493	61509162	670	308	84	160.94	11.72	48.42
chr1	61803736	61804499	764	334	120	112.11	7.7	49.88
chr1	63428708	63429426	719	319	79	214.85	14.05	44.57
chr1	63655247	63655977	731	354	74	252.6	20.8	40.05
chr1	63793058	63793692	635	379	107	112.53	6.88	49.98
chr1	64295482	64296101	620	321	46	176.62	20.56	46.03
chr1	64708449	64709273	825	374	97	114.21	7.14	50.25
chr1	65528588	65529156	569	308	44	120.79	9.95	50.48
chr1	66183508	66184018	511	211	40	135.44	14.83	50.31
chr1	66414481	66415069	589	324	52	376.71	39.45	24.41
chr1	66578292	66578958	667	329	56	166.27	15.29	47.78
chr1	66708135	66708967	833	394	196	176.9	8.75	46.54
chr1	67198815	67199566	752	467	74	186.54	10.69	46.75
chr1	67614663	67615428	766	376	133	104.66	7.97	49.75
chr1	68236908	68237527	620	237	83	120.26	7.76	51.18
chr1	68577468	68578037	570	244	90	180.87	9.07	45.6
chr1	68908530	68909365	836	392	130	160.56	9.52	48.73
chr1	69036337	69037011	675	337	41	157.02	15.55	48.47
chr1	69285034	69285635	602	257	75	203.71	13.25	44.62
chr1	70500011	70500611	601	282	101	153.24	8.75	48.85
chr1	70994244	70994843	600	384	95	142.21	8.96	49.63
chr1	71662186	71662940	755	415	68	228.29	16.53	40.57
chr1	74463868	74464499	632	345	63	113.06	8.82	49.98
chr1	75155413	75156094	682	285	105	115.77	8.62	50.18
chr1	75669184	75670126	943	380	104	180.25	8.89	45.48
chr1	76457044	76457558	515	359	101	128.52	7.25	50.21
chr1	77333711	77334291	581	273	40	170.67	16.1	46.88
chr1	77591814	77592453	640	320	60	107.37	9.99	49.83
chr1	78262557	78262941	385	115	35	133.83	11.49	50.7
chr1	78579901	78580665	765	372	131	102.96	7.18	49.81
chr1	78697549	78698114	566	234	39	144.67	16.37	49.31
chr1	78811640	78812117	478	161	25	133.37	22.07	50.42
chr1	79154208	79154871	664	341	60	115.26	10.15	50.36
chr1	79663026	79663652	627	266	44	101.12	9.16	49.57
chr1	80147011	80147560	550	267	32	110.82	14.93	49.87
chr1	80682861	80683565	705	372	115	105.63	7.89	49.17
chr1	80907245	80907870	626	282	25	102.35	19.64	50.24
chr1	81771368	81772117	750	419	88	283.53	16.51	34.08
chr1	81964437	81964966	530	240	24	117.72	19.41	50.41
chr1	82274446	82275099	654	324	51	136.83	14.64	50.08
chr1	83224708	83225214	507	202	34	126.81	14.05	50.73
chr1	84049341	84049819	479	212	29	172.42	23.72	47.1
chr1	84322666	84323435	770	385	86	249.31	17.32	39.82
chr1	85007320	85007913	594	235	44	213.27	22.39	43.95
chr1	85410290	85411201	912	501	176	110.37	4.25	50.43
chr1	85999843	86000588	746	427	55	147.99	10.39	49.65
chr1	86046718	86047418	701	375	102	164.27	9.79	47.58
chr1	86360220	86360800	581	314	88	104.03	7.05	49.93
chr1	86965430	86966297	868	456	133	108.58	7.77	50.08
chr1	87169817	87170647	831	393	121	280.79	14.3	34.15
chr1	87430787	87431502	716	325	83	114.07	9.16	49.95
chr1	88351014	88351443	430	109	32	178.36	24.07	45.87
chr1	88682050	88682553	504	217	31	154.62	19.07	48.55
chr1	88768638	88769257	620	349	46	120.06	12.81	50.89
chr1	89265879	89266659	781	422	100	252.74	13.32	40.09
chr1	89342850	89343650	801	383	105	156.16	9.25	48.52
chr1	91044570	91045322	753	378	131	142.75	8.94	49.97
chr1	91316884	91317540	657	325	91	185.71	10.46	46.69
chr1	91872181	91872905	725	361	70	206.75	16.48	43.55
chr1	92012383	92012948	566	284	42	210.06	23.94	43.8
chr1	92210341	92210850	510	355	42	108.93	10.15	50.27
chr1	92756746	92757689	944	415	134	142.78	9.28	50.03
chr1	92775503	92776154	652	316	113	132.87	8.01	50.89
chr1	93297140	93297910	771	362	117	136.19	9.66	50.55
chr1	93914569	93915227	659	317	45	104.26	11.94	49.82
chr1	94801176	94801810	635	436	119	109.06	6.56	50.51
chr1	94997572	94997971	400	243	30	135.5	14.33	50.54
chr1	95582072	95582819	748	354	94	279.03	14.08	33.82
chr1	95699390	95699999	610	312	89	137.84	8.84	50.08
chr1	95752448	95753183	736	356	59	403.34	41.58	20.62
chr1	95774338	95775079	742	365	109	135.04	9.34	50
chr1	95916446	95917002	557	344	61	170.74	12.99	47.11
chr1	96354982	96355486	505	187	28	109.54	12.89	50.57
chr1	96418417	96418998	582	329	51	326.71	32.14	31
chr1	96701537	96702228	692	365	111	115.94	9.35	50.46
chr1	97709252	97710087	836	417	111	142.34	7.67	49.77
chr1	99643013	99643578	566	189	50	110.64	9.5	49.75
chr1	99792886	99793446	561	212	36	103.25	11.85	49.81
chr1	99946790	99947501	712	338	92	136.71	11.2	49.82
chr1	100239222	100239871	650	307	35	102.75	11.19	49.77
chr1	100274012	100274747	736	372	87	129.72	9.26	50.37
chr1	101235828	101236318	491	204	23	102.24	15.57	49.85
chr1	102285419	102286198	780	390	69	132.41	11.4	50.51
chr1	102459159	102459697	539	271	48	145.72	12.89	49.79
chr1	102657170	102657901	732	331	84	381.08	26.12	22.13
chr1	102899950	102900526	577	305	65	181.92	11.4	46.2
chr1	103031638	103032282	645	281	44	120.19	12.84	51.11
chr1	103256412	103257013	602	357	48	131.38	14.86	50.85
chr1	104490944	104491731	788	406	82	129.43	8.64	50.21
chr1	104674938	104675555	618	229	86	179.21	10.71	45.71
chr1	105190590	105191385	796	352	108	101.82	7.26	49.92
chr1	106335999	106336712	714	377	144	221.15	10.09	42.93
chr1	106810688	106811269	582	208	79	368.37	21.72	27.54
chr1	107146083	107146453	371	127	20	100.8	12.92	49.77
chr1	107819396	107820015	620	365	73	217.12	13.62	42.72
chr1	108043766	108044401	636	259	53	373.96	42.06	24.24
chr1	108757094	108757789	696	361	101	140.38	8.66	49.19
chr1	109054901	109055650	750	386	139	135.1	8.89	50.08
chr1	109102278	109102806	529	345	60	107.37	8.61	49.83
chr1	109185984	109186774	791	397	111	142.34	9.22	49.77
chr1	109370513	109371302	790	397	94	174.44	11.26	45.31
chr1	109440575	109441361	787	399	87	105.87	8.43	49.55
chr1	109805976	109806916	941	412	254	380.1	9.36	22.76
chr1	109941857	109942615	759	318	91	146.15	11.17	49.6
chr1	110036216	110037004	789	398	115	145.56	9.89	49.76
chr1	110088616	110089343	728	440	114	102.63	7.31	49.74
chr1	110110547	110110937	391	196	23	123.2	16.79	50.78
chr1	110192130	110192829	700	310	67	181.43	12.77	46.02
chr1	110502823	110503471	649	333	41	103.45	10.9	49.86
chr1	110750125	110750954	830	423	100	114.11	7.68	50.07
chr1	110854998	110855796	799	415	109	104.91	8.28	49.66
chr1	111323301	111324062	762	391	109	129.55	9.52	50.37
chr1	111876700	111877319	620	304	71	141.83	11.18	49.38
chr1	112024040	112024700	661	411	118	145.18	9.2	49.64
chr1	112298015	112298626	612	283	107	247.83	11.28	40.09
chr1	112332566	112332921	356	183	48	120.15	7.78	50.99
chr1	113008579	113009282	704	343	103	130.14	8.99	50.35
chr1	113498272	113498929	658	312	36	124.29	11.66	50.87
chr1	113599503	113600062	560	277	32	178.36	27.16	45.87
chr1	113615069	113615838	770	568	208	162.23	5.17	48.01
chr1	113933753	113934258	506	314	23	105.53	13.75	49.15
chr1	114825239	114825990	752	394	108	115.82	8.58	50.29
chr1	114888908	114889668	761	387	229	123.28	7.17	50.92
chr1	115521533	115522438	906	568	100	149.19	12.85	49.61
chr1	115655186	115656015	830	434	140	101.22	8.12	49.65
chr1	116005860	116006461	602	329	45	138.75	13.89	49.46
chr1	116676706	116677244	539	292	47	203.63	18.6	44.52
chr1	116694454	116695180	727	331	101	167.18	10.99	47.76
chr1	116749613	116750057	445	209	23	116.45	18.66	50.63
chr1	117027662	117028489	828	410	123	112.49	8.27	49.85
chr1	117368440	117368909	470	243	25	118.04	17.54	50.72
chr1	117664489	117665078	590	350	93	116.34	7.52	50.5
chr1	117670999	117671812	814	429	104	117.47	8.23	50.36
chr1	118296521	118297252	732	386	105	115.77	8.25	50.18
chr1	118510000	118510541	542	238	71	104.73	8.23	49.76
chr1	118564228	118564632	405	274	28	143	19.65	50.09
chr1	118565826	118566318	493	182	26	141.72	22.65	49.35
chr1	119259276	119260000	725	342	68	262.02	19.14	36.87
chr1	119369067	119369693	627	322	44	132.6	13.19	50.49
chr1	119915145	119915655	511	204	44	109.1	9.68	50.54
chr1	120156192	120156860	669	382	101	112.39	9.14	49.71
chr1	120217243	120217974	732	334	71	323.98	24.06	30.88
chr1	120218010	120218795	786	405	97	125.28	7.4	50.97
chr1	120866760	120867526	767	407	66	104.28	9.03	49.9
chr1	121346628	121347096	469	216	29	108.9	13.42	50.1
chr1	142556808	142557361	554	257	52	105.01	9.1	49.81
chr1	142585894	142586965	1072	493	182	248.79	9.38	39.78
chr1	142922971	142924072	1102	625	216	235.83	9.87	41.2
chr1	143884583	143885174	592	393	67	123.24	8.28	50.82
chr1	145457022	145457758	737	389	129	168.39	9.3	47.69
chr1	146016568	146017213	646	323	44	183.14	18.35	46.4
chr1	146713971	146715100	1130	275	196	160.04	6.86	48.85
chr1	146745173	146745929	757	429	91	354.55	19.94	29.14
chr1	146987046	146987565	520	330	79	146.01	7.9	49.48
chr1	147558467	147558949	483	199	39	165.94	16.29	47.87
chr1	148531727	148532534	808	395	141	103.88	7.44	49.88
chr1	148598388	148599186	799	434	127	115.91	8.01	50.37
chr1	149192519	149193211	693	361	87	262.93	16.75	36.29
chr1	149272715	149273441	727	364	109	146.63	8.85	49.69
chr1	149378873	149379906	1034	812	178	205.33	7.23	43.84
chr1	149430804	149431594	791	426	113	127.62	9.08	50.29
chr1	149437976	149438757	782	364	80	114.8	8.31	50.79
chr1	149658230	149659046	817	448	131	123.74	8.16	50.76
chr1	149763779	149764890	1112	843	210	131.5	6.15	50.65
chr1	149933791	149934517	727	343	84	169.47	12.4	47.19
chr1	150951782	150952573	792	336	181	112.8	6.93	50.28
chr1	151043007	151043967	961	705	128	125.88	8.84	51.24
chr1	151313038	151313899	862	504	116	108.68	9.21	50.08
chr1	151707320	151708031	712	379	129	109.2	7.85	50.5
chr1	151881594	151882157	564	355	39	144.67	12.1	49.31
chr1	152020270	152020852	583	219	68	199.85	12.8	44.4
chr1	152024823	152025510	688	390	112	100.91	7.39	49.85
chr1	152199638	152200352	715	361	72	138.12	11.31	50.11
chr1	152558043	152558554	512	188	25	129.32	23.72	50.28
chr1	152626262	152627078	817	434	152	233.61	11.47	40.93
chr1	152842088	152842859	772	373	89	131.22	9.44	50.63
chr1	153201568	153202354	787	386	99	158.69	10.2	48.77
chr1	153324596	153325453	858	487	156	161.36	9.52	48.22
chr1	153437995	153438916	922	422	134	152.98	7.78	48.58
chr1	153721734	153722849	1116	350	127	103.63	9.33	50
chr1	153918868	153919549	682	377	116	149.25	8.75	49.68
chr1	154307373	154308098	726	340	93	140.74	8.64	49.08
chr1	154531793	154532422	630	357	111	106.62	7.09	49.72
chr1	154908863	154909464	602	285	54	112.26	8.74	49.8
chr1	155056413	155057743	1331	938	184	153.94	11.08	48.59
chr1	155058303	155059144	842	399	151	132.13	8.57	50.54
chr1	155139690	155140894	1205	826	151	132.13	9.58	50.54
chr1	155145543	155146227	685	311	120	112.11	7.67	49.88
chr1	155214252	155214903	652	370	46	218.36	22.24	43.25
chr1	155220224	155221059	836	434	207	111.89	6.89	49.97
chr1	155246863	155247413	551	324	49	105.65	9.77	49.29
chr1	156060303	156060899	597	374	93	147.54	9.03	49.31
chr1	156066167	156066931	765	398	134	119.74	8.23	50.41
chr1	156115651	156116335	685	284	86	102.35	8.26	50.18
chr1	156185993	156186878	886	409	291	127.19	4.41	50.52
chr1	156289228	156289898	671	364	83	114.07	8.87	49.95
chr1	156629504	156630369	866	441	188	145.36	7.56	49.64
chr1	156695441	156696919	1479	317	225	147.97	10.08	49.62
chr1	157059718	157060480	763	385	116	113.17	8.59	50.21
chr1	157125620	157126520	901	359	118	156.72	7.93	48.65
chr1	157133217	157133989	773	384	128	110.4	7.95	50.1
chr1	157339527	157340389	863	356	117	130.97	9.54	50.36
chr1	158299518	158300104	587	291	52	142.56	11.26	49.91
chr1	159058609	159059566	958	567	115	119.34	8.06	50.35
chr1	159130562	159131396	835	391	157	125	7.73	51.03
chr1	160053852	160054292	441	208	104	102.89	5.36	49.74
chr1	160162640	160163432	793	403	134	163.81	10.03	47.25
chr1	160260902	160261931	1030	373	127	130.65	8.73	50.5
chr1	160576679	160577463	785	376	97	236.24	14.23	40.23
chr1	160791319	160791791	473	293	33	137.82	16.47	49.79
chr1	161067228	161068100	873	398	123	152.06	8.69	48.9
chr1	161535874	161536504	631	261	123	218.59	11.67	43.23
chr1	161617202	161617896	695	350	106	197.16	13.04	45.12
chr1	163330650	163331697	1048	445	143	186.66	10.16	46.95
chr1	163498310	163499060	751	407	96	100.73	8.41	49.6
chr1	163505442	163506146	705	365	90	230.76	14.1	40.92
chr1	163671389	163672051	663	336	57	192.58	17.67	46.27
chr1	164056361	164056912	552	297	35	176.57	23.07	45.81
chr1	164574772	164575493	722	334	69	420.83	35.07	20.48
chr1	164860785	164861291	507	256	42	186.17	18.38	46.93
chr1	165042478	165043141	664	362	85	109.8	10.04	50.08
chr1	165362066	165362670	605	243	106	109.28	6.91	50.39
chr1	165373095	165373670	576	202	80	121.24	8.73	50.33
chr1	165863890	165864369	480	173	34	161.23	18.32	48.56
chr1	166270057	166270434	378	123	19	102.26	16.18	50.13
chr1	166402983	166403445	463	133	35	104.01	9.98	49.77
chr1	166448085	166449087	1003	355	126	130.24	8.58	50.31
chr1	167525207	167525938	732	334	135	106.36	8.27	49.53
chr1	167895542	167896266	725	362	52	283.25	25.7	33.86
chr1	168334986	168335531	546	181	56	142.28	10.44	49.66
chr1	168356602	168356946	345	130	20	118.12	17.25	50.84
chr1	168704146	168704664	519	244	38	176.82	18.72	46.28
chr1	169277429	169277891	463	285	23	121.11	15.1	50.28
chr1	169478489	169479162	674	325	69	289	18.86	33.11
chr1	169515548	169516201	654	298	108	101.82	7.86	49.92
chr1	170850956	170851626	671	307	94	200.52	12.69	44.68
chr1	171195738	171196498	761	384	129	146.2	8.86	49.69
chr1	171220565	171221386	822	496	91	120.44	8.65	50.74
chr1	171282691	171283521	831	461	145	127.01	6.03	51.12
chr1	171535508	171536162	655	299	50	143.05	9.78	50.47
chr1	172398270	172399071	802	385	160	103.9	7.83	49.87
chr1	173171371	173172088	718	314	85	109.8	8.54	50.08
chr1	173794056	173794600	545	335	59	137.45	10.62	49.92
chr1	174226971	174227762	792	396	110	156.67	8.93	48.51
chr1	174695483	174696254	772	410	102	101.18	8.18	49.6
chr1	174712927	174713675	749	387	110	150.45	9.6	49.97
chr1	175094229	175094912	684	374	92	199.87	13.91	44.46
chr1	175342675	175343515	841	439	94	103.94	7.99	49.8
chr1	175450006	175451261	1256	450	145	111.47	7.7	50.2
chr1	176528752	176529383	632	365	114	120.92	7.42	50.51
chr1	176639876	176640539	664	322	51	341.38	42.64	29.14
chr1	176660628	176661375	748	387	96	105.64	8.68	49.19
chr1	176686061	176686653	593	333	26	105.16	18.59	49.81
chr1	176714966	176715657	692	369	75	450.89	35.5	12.5
chr1	176812685	176813332	648	363	105	218.28	12.8	42.97
chr1	176918118	176918753	636	238	121	174.53	7.65	45.39
chr1	177398240	177398843	604	317	38	122.53	14.52	50.56
chr1	177420376	177420887	512	189	65	279.24	17.37	34.02
chr1	177749057	177749751	695	370	104	133.81	9.34	50.63
chr1	177914943	177915684	742	361	93	140.74	9.43	49.08
chr1	178781625	178782117	493	327	41	103.45	10.73	49.87
chr1	178971615	178972380	766	396	138	131.97	7.31	50.66
chr1	179048114	179048832	719	348	93	100.6	8.29	49.54
chr1	179220709	179221393	685	318	107	117.46	8.79	50.37
chr1	181393818	181394660	843	382	188	126.99	7.19	51.1
chr1	181552659	181553235	577	299	36	110.07	12.44	50.16
chr1	181906000	181906970	971	301	178	233.71	7.05	40.71
chr1	182053379	182054596	1218	845	169	116.49	7.06	50.65
chr1	183633452	183634032	581	219	40	254.41	25.88	40.09
chr1	186181575	186182371	797	377	158	102.26	7.47	50.11
chr1	186344379	186345112	734	277	170	159.23	5.35	49.05
chr1	186373326	186374134	809	426	127	139.38	8.19	49.34
chr1	186490354	186490870	517	239	27	100.27	13.57	49.77
chr1	186979958	186980598	641	354	41	114.74	13.92	50.52
chr1	187011617	187012052	436	261	37	116.24	11.57	50.52
chr1	187382705	187383435	731	385	69	149.98	9.92	50.03
chr1	187897244	187897917	674	356	60	142.7	11.46	49.8
chr1	188432872	188433453	582	389	66	187.83	12.77	47.02
chr1	189398396	189399149	754	443	109	119.16	8.16	50.25
chr1	189828417	189829111	695	271	98	141.21	8.56	49.44
chr1	190053722	190054175	454	151	26	135.57	17.72	50.8
chr1	190289946	190290654	709	356	72	224.63	16.18	41.65
chr1	190342869	190343429	561	215	83	108.17	7.21	50.03
chr1	190405600	190406229	630	367	89	144.78	10.23	49.55
chr1	190602489	190603136	648	347	36	198.44	31.98	44.97
chr1	190723747	190724336	590	353	67	207.19	15.96	43.12
chr1	191096018	191096512	495	141	59	233.89	18.13	40.79
chr1	191721502	191721858	357	200	33	187.54	18.65	47.08
chr1	192414836	192415482	647	347	144	112.05	7.78	49.85
chr1	192443009	192443675	667	363	103	119.23	8.47	50.23
chr1	192446474	192447173	700	460	70	128.93	9.82	50.28
chr1	192774693	192775447	755	418	110	144.45	9.83	49.4
chr1	193090706	193091792	1087	384	116	101.03	8.96	49.77
chr1	193112274	193112924	651	344	58	106.14	9.02	49.5
chr1	194071748	194072137	390	163	48	120.15	9.15	51.09
chr1	194264659	194265249	591	359	90	267.89	15.24	35.53
chr1	196117302	196118084	783	397	122	178.52	10.37	46.22
chr1	196341906	196342649	744	361	96	110.74	9.34	49.92
chr1	196629859	196630662	804	378	68	119.98	7.2	50.73
chr1	196711913	196712904	992	611	123	128.42	8.85	50.21
chr1	196796747	196797512	766	392	73	514.14	53.35	15.22
chr1	197587951	197588756	806	386	87	105.87	7.56	49.55
chr1	197661964	197662651	688	346	73	151.49	12.41	49.97
chr1	198655123	198655898	776	360	116	180.92	9.65	45.73
chr1	198725507	198726113	607	245	78	149.53	10.57	49.74
chr1	198806582	198807267	686	346	47	151.67	15.39	50.13
chr1	199520932	199521747	816	335	153	113.97	8.22	49.98
chr1	200591224	200591975	752	378	91	194.84	14.71	44.67
chr1	200806944	200807648	705	360	58	106.14	10.27	49.5
chr1	200940880	200941640	761	374	88	109.44	8.15	50.52
chr1	201083112	201083804	693	324	109	109.49	8.2	50.54
chr1	201278533	201279152	620	263	94	323.23	16.66	30.77
chr1	201481821	201482705	885	453	205	153.92	7.51	48.53
chr1	201566995	201567336	342	166	22	137.02	19.19	50.11
chr1	201673154	201673926	773	349	133	129.99	7.63	50.26
chr1	201978387	201979233	847	429	129	151.49	8.5	50.07
chr1	202087995	202088634	640	299	131	119.33	7.24	50.29
chr1	202157845	202158616	772	398	111	125.94	8.92	51.33
chr1	202312556	202313411	856	524	93	105.63	8.77	49.13
chr1	202349200	202349929	730	344	70	296.67	16.34	32
chr1	203830338	203830869	532	223	109	114.24	7.25	50.27
chr1	204097980	204098777	798	371	108	110.99	8.93	49.9
chr1	204760671	204761493	823	434	126	117.24	8.19	50.43
chr1	204775962	204776982	1021	573	272	149.55	5.61	49.9
chr1	204958292	204959005	714	327	131	119.33	7.91	50.29
chr1	205225115	205225885	771	356	143	105.57	7.67	49.15
chr1	205493231	205493965	735	376	106	100.1	8.28	49.66
chr1	205601073	205601613	541	173	70	155.03	8.63	48.37
chr1	206310293	206310964	672	274	149	118.22	7.3	50.55
chr1	206634944	206635773	830	435	95	117.98	8.26	50.55
chr1	206785555	206786287	733	308	113	117.64	7.9	50.41
chr1	206837313	206838137	825	427	96	110.74	6.58	49.92
chr1	207155292	207155985	694	348	111	106.62	8.1	49.72
chr1	207250929	207251688	760	381	136	121.45	8.8	50.59
chr1	207577964	207578729	766	509	116	132.73	6.04	50.79
chr1	207672661	207673448	788	367	119	132.65	9.2	50.62
chr1	207738700	207739481	782	391	110	133.09	9.53	50.69
chr1	207752460	207753201	742	396	72	130.11	10.22	50.3
chr1	207845823	207846436	614	254	69	205.95	15.09	44.07
chr1	207984995	207985788	794	404	100	331.76	18.31	29.84
chr1	208216861	208217522	662	288	61	388	37.88	21.19
chr1	208825474	208826252	779	354	117	147.18	9.46	49.19
chr1	209800837	209801554	718	348	124	139.42	7.52	49.31
chr1	209865970	209866859	890	492	104	165.64	10.29	47.92
chr1	209996235	209997094	860	375	122	113.82	8.31	49.95
chr1	210000864	210001605	742	347	77	129.52	9.36	50.33
chr1	210650754	210651273	520	282	35	200.99	24.25	44.71
chr1	210757727	210758257	531	189	88	171.33	8.32	47.19
chr1	211183174	211183691	518	293	24	110.05	16.43	50.1
chr1	211308575	211309296	722	326	111	125.94	8.35	51.31
chr1	211432156	211432808	653	300	80	142.67	10.59	49.77
chr1	211688524	211689162	639	410	63	148.36	10.29	49.97
chr1	211750916	211751650	735	319	102	105.86	8.06	49.5
chr1	212004045	212004548	504	146	52	111.4	8.63	50.08
chr1	212208083	212209026	944	570	166	160.38	5.91	48.62
chr1	212457887	212458457	571	302	29	108.9	12.78	50.1
chr1	212650260	212651035	776	394	123	100.07	8.37	49.65
chr1	212782483	212783126	644	370	46	144.99	15.73	49.49
chr1	212838511	212839086	576	226	107	139.12	7.48	49.29
chr1	212922950	212923752	803	390	100	114.11	8.6	50.07
chr1	213153140	213153685	546	354	48	235.03	20.96	40.95
chr1	213353060	213353597	538	232	41	114.74	12.41	50.52
chr1	213417745	213418507	763	369	104	152.15	10.03	48.96
chr1	214655182	214655777	596	309	43	140.13	16.9	49.33
chr1	215855351	215856085	735	421	83	192.72	11.19	46.09
chr1	217134772	217135253	482	320	35	133.83	13.36	50.7
chr1	218085182	218085674	493	256	39	128.93	10.63	50.18
chr1	218454589	218455177	589	216	43	194.07	18.21	45.83
chr1	218503279	218503787	509	241	72	122.56	7.74	50.66
chr1	218726592	218726872	281	129	35	303.22	35.65	31.25
chr1	218856610	218857030	421	150	47	203.63	15.71	44.52
chr1	219491028	219491628	601	245	42	108.93	13.08	50.27
chr1	219740541	219741244	704	367	111	102.2	8.54	49.93
chr1	219834203	219835017	815	430	122	159.89	9.59	48.85
chr1	220049847	220050433	587	339	63	158.9	11.44	48.84
chr1	220362875	220363655	781	396	99	121.28	7.29	50.43
chr1	220863226	220863920	695	407	118	101.85	7.14	49.94
chr1	221047340	221048132	793	375	84	130.85	8.07	50.19
chr1	221091856	221092256	401	203	24	143.09	22.65	50.5
chr1	221446142	221446781	640	304	39	115.29	13.37	50.47
chr1	221604619	221605130	512	247	37	116.24	10.19	50.52
chr1	222278633	222279125	493	226	39	267.89	34.12	35.62
chr1	222638583	222639237	655	248	118	114.88	7.42	50.79
chr1	223254632	223255327	696	312	103	130.14	7.85	50.35
chr1	223306751	223307570	820	433	129	174.38	10.2	45.27
chr1	223316036	223316763	728	341	88	140.57	8.47	49.22
chr1	223885678	223886449	772	380	104	112.43	8.23	49.78
chr1	223899710	223900406	697	351	74	116.87	9.51	50.3
chr1	224087753	224088328	576	302	35	117.72	15.04	50.43
chr1	224645072	224645819	748	354	111	102.2	8.67	49.96
chr1	224701226	224701966	741	360	125	271.69	13.61	35.79
chr1	225606253	225606777	525	352	28	143	20.57	50.09
chr1	225662407	225663048	642	434	195	274.63	8.91	35.21
chr1	225965087	225965731	645	294	96	105.64	7.7	49.19
chr1	226163547	226164285	739	310	100	119.39	7.6	50.37
chr1	226309013	226309607	595	364	75	229.5	14.06	40.69
chr1	226821557	226822355	799	428	108	168.42	10.36	47.56
chr1	227949916	227950635	720	379	125	127.85	9.04	50.34
chr1	228134165	228134835	671	329	103	135.92	9.1	50.75
chr1	228318434	228319232	799	406	121	144.89	9.28	49.4
chr1	228353091	228353816	726	328	117	185.09	11.08	47.02
chr1	228799929	228800582	654	391	110	108.03	7.59	50.06
chr1	228827441	228828286	846	449	104	252.76	12.21	40.19
chr1	228870517	228871152	636	295	41	114.74	10.36	50.52
chr1	229292603	229293110	508	228	40	108.99	11.03	50.33
chr1	229363024	229363798	775	385	88	133.76	10.41	50.5
chr1	229393564	229394288	725	364	90	122.62	9.54	50.75
chr1	229850640	229851232	593	272	68	105.75	7.7	49.44
chr1	229917183	229917833	651	288	50	205.96	21.59	44.19
chr1	230777726	230778486	761	401	113	162.12	10.12	48.13
chr1	230878357	230878833	477	163	45	169.52	16.22	47.15
chr1	230908701	230909429	729	358	89	113.06	9.07	50.1
chr1	230933458	230934156	699	323	67	108.43	9.83	49.98
chr1	231052735	231053468	734	401	103	154.69	8.02	48.58
chr1	231053534	231054086	553	180	64	202.35	13.21	44.99
chr1	231114343	231115218	876	578	61	119.92	8.09	50.59
chr1	231346869	231347636	768	392	95	123.66	9.23	50.65
chr1	231942261	231942952	692	359	76	132.57	9.78	50.44
chr1	231980516	231980997	482	245	36	140.97	15.42	49.27
chr1	233376645	233377421	777	383	105	156.16	10.77	48.52
chr1	233500257	233501033	777	346	112	119.22	8.1	50.25
chr1	233530432	233531157	726	372	151	140.81	8.38	49.13
chr1	233576455	233577137	683	290	93	116.34	9.2	50.5
chr1	234201468	234202180	713	279	85	104.21	7.56	49.82
chr1	234247212	234247766	555	197	60	191.2	15.09	46.73
chr1	234462296	234462934	639	269	91	139.28	8.74	49.37
chr1	234545015	234545559	545	277	40	121.34	10.98	50.45
chr1	234594196	234594669	474	188	21	102.3	18.33	50.11
chr1	235099508	235099946	439	258	56	231.11	15.4	41.07
chr1	235667577	235668443	867	461	141	141.46	7.42	49.26
chr1	236134828	236135605	778	392	111	120.85	8.04	50.44
chr1	236567500	236568079	580	254	45	306.22	42.06	31.17
chr1	236916685	236917295	611	295	36	124.29	15.96	50.87
chr1	237288044	237288704	661	310	63	210.65	17.62	44.15
chr1	237835872	237836542	671	353	83	377.12	26.58	24.6
chr1	237840988	237841674	687	337	51	284.7	29.85	34.85
chr1	237963008	237963770	763	374	60	115.26	10.3	50.36
chr1	238076709	238077157	449	173	27	152.07	19.9	48.93
chr1	238593099	238593432	334	146	26	105.16	11.47	49.81
chr1	239401077	239401758	682	351	52	168.9	16.97	47.38
chr1	240114632	240115260	629	374	90	189.85	11.49	46.22
chr1	240167243	240168107	865	359	142	175.92	10.2	46.02
chr1	240332363	240332913	551	299	41	214.69	23.13	44.43
chr1	240618365	240619023	659	345	70	276.61	20.43	34.09
chr1	240655946	240656414	469	293	22	110.52	12.79	50.02
chr1	240765493	240765891	399	256	37	168.79	15.38	47.19
chr1	240855304	240855946	643	298	108	311.38	14.04	30.9
chr1	241051228	241051715	488	284	97	150.36	8.24	50
chr1	241694563	241695270	708	187	119	154.56	6.73	48.48
chr1	242180965	242181473	509	148	82	104.51	6.75	49.71
chr1	242182955	242183745	791	352	112	146.04	9.35	49.57
chr1	242292509	242292932	424	133	29	108.9	11.07	50.1
chr1	242617806	242618640	835	449	129	214.64	11.16	44.36
chr1	242630705	242631403	699	337	78	119.77	10.1	50.45
chr1	244417484	244417980	497	170	44	296.31	33.38	31.77
chr1	244436118	244436921	804	417	183	135.45	8.12	50.46
chr1	244816316	244816952	637	366	49	125.63	9.17	51.04
chr1	245679298	245680000	703	359	66	398.42	31.34	19.81
chr1	246424869	246425545	677	301	60	164.9	13.26	47.9
chr1	246862281	246863037	757	372	94	119.98	9.78	50.67
chr1	246938875	246939443	569	324	32	130.39	14.86	50.35
chr1	247650268	247651050	783	330	59	127.83	9.23	50.27
chr1	247739674	247740381	708	355	71	125.65	10.77	51.17
chr1	248099980	248100814	835	402	116	236.09	11.31	40
chr1	248406196	248407037	842	439	92	118.35	7.23	50.5
chr1	248567261	248567873	613	269	46	244.92	27.45	41.16
chr1	248850090	248850718	629	247	73	500.42	40.3	14.29
chr1	248859418	248859984	567	313	35	208.89	31.27	43.57
chr1	248866830	248867489	660	309	53	228.86	22.99	40.5
chr1	248894052	248894464	413	246	21	109.28	14.38	50.37
chr1	249120515	249121215	701	370	98	123.24	9.12	50.86
chr1	249152227	249153208	982	707	109	202.83	10.41	44.37
chr1	249200245	249200948	704	453	107	112.53	7.21	49.98
chr1	249238171	249239098	928	537	217	167.87	6.26	47.62
chr10	122219	122897	679	390	86	154	10.13	48.63
chr10	1402075	1402711	637	335	46	273.71	33.58	35.2
chr10	1410877	1411612	736	363	60	123.73	11.81	50.63
chr10	1421756	1422295	540	294	29	101.2	12.44	49.63
chr10	1462885	1463488	604	334	91	109.2	7.7	50.51
chr10	1757743	1758418	676	358	76	460.67	38.47	11.76
chr10	3264132	3264724	593	254	47	166.55	17.26	47.97
chr10	3337189	3337628	440	160	21	107.21	14.93	49.63
chr10	4813234	4813913	680	326	90	281.79	18.12	33.64
chr10	4857253	4858568	1316	374	309	219	5.46	43.19
chr10	6019762	6020353	592	276	32	175.44	18.33	45.36
chr10	7450426	7451001	576	230	64	176.07	11.88	46.1
chr10	7571448	7572111	664	324	71	218.34	18.36	43.11
chr10	7728983	7729833	851	432	139	105.92	7.71	49.57
chr10	11312360	11313098	739	377	132	141.09	8.81	49.38
chr10	12447979	12448553	575	280	29	150.94	20.26	49.84
chr10	13140957	13141523	567	322	87	136.41	8.59	49.9
chr10	13560039	13560641	603	240	49	137.17	12.46	50.32
chr10	13819977	13820547	571	205	70	107.22	7.3	49.64
chr10	15757644	15758341	698	372	43	126.55	13.73	51.15
chr10	15761758	15762544	787	328	64	217.26	10.91	42.86
chr10	16090958	16091493	536	268	23	108.58	19.41	50.06
chr10	18522590	18523196	607	299	63	196.03	16.01	45.31
chr10	18601502	18602257	756	376	78	149.53	12.54	49.74
chr10	19493203	19493641	439	206	28	102.02	12.56	49.93
chr10	19636347	19636991	645	356	64	102.84	7.7	49.72
chr10	21784454	21785165	712	349	83	102.55	8.19	49.67
chr10	23818770	23819579	810	436	83	114.07	9.15	49.95
chr10	25499192	25499657	466	228	28	143	19.13	50.09
chr10	25971002	25971985	984	707	129	292.33	14.5	32.98
chr10	26046694	26047242	549	352	77	115.72	8.33	50.35
chr10	26558627	26559230	604	275	46	144.99	15.98	49.49
chr10	28876725	28877313	589	279	37	116.24	12.7	50.52
chr10	29776623	29777251	629	353	49	164.26	15.36	47.36
chr10	31801419	31801912	494	151	27	134.52	17.51	50.33
chr10	35902601	35903305	705	367	54	216.19	21.04	44.04
chr10	35920826	35921292	467	336	41	114.74	11.09	50.52
chr10	37068019	37068617	599	346	91	103.94	7.98	49.87
chr10	37177706	37178419	714	360	60	100.02	9.5	49.64
chr10	37188802	37189500	699	374	76	118.31	9.56	50.44
chr10	37435321	37435724	404	160	45	236.06	18.59	39.92
chr10	37552228	37552761	534	208	45	321.02	32.35	30.19
chr10	42596607	42600821	4215	450	2782	654.77	3.27	22.22
chr10	43361855	43362548	694	436	82	177.79	10.56	46.12
chr10	43950950	43951636	687	333	69	124.43	10.87	51.07
chr10	44282722	44283145	424	175	30	196.3	20.49	45.75
chr10	44566878	44567235	358	197	19	105.35	14.93	49.88
chr10	44806291	44807027	737	377	91	185.71	12.65	46.69
chr10	45730584	45731146	563	250	52	111.4	10.63	50.08
chr10	47233356	47233929	574	240	29	152.39	22.65	48.79
chr10	47665453	47665875	423	240	21	109.28	16.84	50.37
chr10	48195388	48196029	642	299	51	149.01	10.32	49.68
chr10	49259508	49260064	557	247	34	201.71	32.35	45.05
chr10	49571396	49572095	700	343	80	128.01	10.45	50.41
chr10	50184115	50184747	633	316	45	125.96	13.78	51.35
chr10	50369575	50370116	542	226	50	120.43	9.71	50.62
chr10	50372505	50373045	541	273	52	111.4	9.02	50.08
chr10	50720120	50720686	567	331	65	100.2	7.16	49.73
chr10	51097902	51098590	689	382	49	125.63	10.28	51.06
chr10	51547256	51547810	555	279	39	251.42	26.96	40
chr10	53157490	53157905	416	205	25	118.04	16.3	50.72
chr10	56560684	56561363	680	363	78	221.33	16.49	42.66
chr10	57170309	57170906	598	270	56	252.49	23.31	40.23
chr10	59353663	59354207	545	262	67	123.24	10.17	50.82
chr10	61339898	61340592	695	315	71	118.27	10.76	50.63
chr10	61859765	61860521	757	322	91	114.7	8.62	50.46
chr10	62520623	62520870	248	124	23	106.22	10.1	49.48
chr10	64843444	64844236	793	380	75	128.2	9.93	50.11
chr10	66031619	66032133	515	317	32	118.06	16.07	50.82
chr10	66190319	66190893	575	346	62	277.66	21.03	34.69
chr10	66493573	66494243	671	366	69	116.92	9.24	50.32
chr10	66737558	66738077	520	306	50	120.43	11.12	50.62
chr10	71168322	71168998	677	400	114	131.05	5.25	50.36
chr10	71409841	71410357	517	285	39	163.08	15.98	47.84
chr10	72124240	72124897	658	212	98	123.24	8.11	50.86
chr10	73078516	73079043	528	359	94	131.86	7.17	50.58
chr10	73329668	73330407	740	285	116	122.62	8.23	50.73
chr10	74034324	74035016	693	369	44	109.1	10.74	50.54
chr10	76995483	76996257	775	362	166	102.23	7.53	49.97
chr10	79245579	79246048	470	185	25	137.4	21.57	50.21
chr10	81903248	81904026	779	399	104	107.57	8.6	49.98
chr10	82589179	82589732	554	339	39	184.97	19.29	46.73
chr10	82621513	82622081	569	323	46	144.99	14.28	49.49
chr10	82704846	82705493	648	371	85	174.32	12.78	45.41
chr10	82876658	82877252	595	287	33	100.54	12.79	49.36
chr10	83218726	83219304	579	280	30	119.69	14.93	50.47
chr10	83535412	83535963	552	317	29	155.41	22.39	48.67
chr10	83580022	83580732	711	369	68	154.47	13.39	48.41
chr10	83598635	83599121	487	328	37	148.22	12.46	49.75
chr10	83909791	83910381	591	253	47	226.65	22.05	40.73
chr10	84137388	84138025	638	286	41	114.74	14.28	50.52
chr10	84694027	84694630	604	309	45	104.26	11.27	49.82
chr10	85885573	85886082	510	268	30	135.5	20.55	50.54
chr10	87898808	87899215	408	220	27	112.52	13.4	49.9
chr10	91019856	91020637	782	426	123	146.54	9.55	49.66
chr10	93548146	93548646	501	286	25	131.36	18.33	50.75
chr10	94831468	94831994	527	302	26	126.2	12.78	51.47
chr10	99185730	99186177	448	146	84	111.89	6.78	49.98
chr10	100183218	100183771	554	366	66	111.29	7.94	49.98
chr10	100802312	100803042	731	366	68	175.52	13.21	45.48
chr10	104153419	104154199	781	402	99	110.7	8.74	49.9
chr10	104404518	104405027	510	292	53	116.38	9.18	50.61
chr10	105358340	105359116	777	373	90	100.54	8.7	49.38
chr10	105472478	105473187	710	382	82	110.29	8.63	50.36
chr10	105476015	105476436	422	198	33	165.57	17.83	47.92
chr10	106050914	106051753	840	429	187	135.1	6.45	50.05
chr10	107734381	107735095	715	357	64	102.84	11.53	49.7
chr10	109169099	109169782	684	391	88	140.57	10.36	49.22
chr10	110543684	110544192	509	218	72	130.11	8.33	50.3
chr10	110778514	110779226	713	328	86	285.56	19.04	34.54
chr10	111171699	111172185	487	201	30	128.01	15.6	50.27
chr10	111626265	111626817	553	173	56	142.28	11.09	49.66
chr10	111725006	111725555	550	341	35	104.01	14.14	49.77
chr10	112835672	112836424	753	340	96	105.64	8.24	49.19
chr10	113041109	113041739	631	368	54	121.43	11.36	50.51
chr10	113119892	113120639	748	357	93	259.99	13.26	37.35
chr10	113841773	113842223	451	192	23	123.39	22.65	51.03
chr10	114194840	114195376	537	129	70	186.83	11.18	46.78
chr10	114235204	114235821	618	316	57	101.68	8.57	49.72
chr10	114886302	114886682	381	232	19	101.69	17.25	49.78
chr10	115495601	115496134	534	258	63	113.06	8.14	49.98
chr10	116395651	116395994	344	132	41	229.83	20.02	40.8
chr10	117576559	117576955	397	161	20	100.8	17.78	49.77
chr10	118028380	118028887	508	313	62	219.79	15.75	42.98
chr10	118925336	118925841	506	132	85	165.63	9.51	47.8
chr10	123734453	123735187	735	353	80	102.87	9.25	49.73
chr10	125186926	125187206	281	132	18	113.25	18.12	50.24
chr10	125402090	125402699	610	275	41	142.05	16.19	49.43
chr10	125626031	125626354	324	152	27	195.07	25.88	44.77
chr10	128259512	128260129	618	358	40	193.23	22.29	46.18
chr10	129492791	129493373	583	257	78	107.09	8.44	49.57
chr10	129513857	129514579	723	355	101	174.6	11.81	45.29
chr10	130010007	130010667	661	352	109	100.49	7.62	49.32
chr10	130122210	130122693	484	321	50	281.27	25.89	33.74
chr10	130328429	130329175	747	357	75	114.24	7.8	50.32
chr10	130365919	130366240	322	120	28	206.74	25.88	43.49
chr10	130429861	130430494	634	374	63	120.98	9.68	50.53
chr10	130432276	130432876	601	312	61	320.32	26.91	30.09
chr10	130642157	130642785	629	330	28	133	17.06	50.67
chr10	130829574	130830264	691	410	101	182.35	10.6	46.22
chr10	131130573	131131294	722	378	56	195.27	18.86	44.93
chr10	131584094	131584642	549	283	31	106.51	15.22	49.65
chr10	131675946	131676547	602	318	37	100.77	11.85	49.74
chr10	131687200	131687958	759	409	50	110.64	8.85	49.75
chr10	131754111	131754703	593	283	29	108.9	14.01	50.1
chr10	131843275	131843901	627	233	73	320.05	19.89	29.82
chr10	132131488	132131811	324	164	21	132.72	19.41	50.64
chr10	132134892	132135183	292	161	22	150.68	22.39	49.74
chr10	132139469	132140143	675	296	84	468.09	33.25	12.5
chr10	132345668	132346152	485	146	35	206.28	27.15	44.35
chr10	132484808	132485455	648	357	59	184.86	15.54	46.63
chr10	132940244	132940651	408	187	21	114.09	15.1	50.05
chr10	133040229	133040760	532	225	49	272.05	25.81	36.09
chr10	133619181	133619857	677	379	94	103.94	8.73	49.85
chr10	133955789	133956546	758	333	90	111.1	9.19	49.98
chr10	134391103	134391618	516	194	74	351.65	22.4	27.85
chr10	134753619	134754365	747	370	84	130.85	9.8	50.19
chr10	134938317	134938636	320	133	31	123.09	11.94	50.63
chr10	134957169	134957892	724	379	89	194.2	12.54	45.47
chr10	135333480	135334219	740	347	88	171.33	11.41	47.19
chr10	135422193	135422782	590	358	70	128.93	9.86	50.28
chr10	135522755	135523752	998	597	227	209.87	7.18	43.88
chr11	179954	180781	828	370	173	123.4	6.96	51.05
chr11	534510	534963	454	229	23	102.24	11.86	49.85
chr11	1108459	1109119	661	361	72	255.23	19.4	39.01
chr11	1567656	1568339	684	331	78	101.23	8.26	49.67
chr11	1891133	1891609	477	178	22	110.08	18.33	50.28
chr11	2019383	2020540	1158	387	91	126.45	10.69	51.34
chr11	2020854	2021547	694	370	57	172.39	16.28	46.98
chr11	2172591	2173779	1189	804	192	141.13	6.83	49.44
chr11	2291149	2291591	443	202	52	142.56	9.68	49.91
chr11	2421343	2421933	591	299	120	116.59	7.25	50.67
chr11	2441757	2442500	744	369	95	129.58	10.27	50.4
chr11	2909612	2910200	589	158	117	116.33	6.4	50.48
chr11	3497339	3498066	728	337	75	107.81	8.94	50.08
chr11	4203139	4203879	741	371	99	105.72	8.35	49.38
chr11	4847629	4848235	607	293	55	173.69	15.68	46.29
chr11	6374319	6375213	895	525	185	126.26	6.03	51.47
chr11	6400275	6400993	719	394	97	104.01	8.52	49.84
chr11	7463687	7464414	728	345	112	124.21	9.4	50.79
chr11	10012125	10012663	539	295	48	235.03	17.81	40.8
chr11	11043771	11044372	602	326	34	111.28	12.35	49.9
chr11	12620851	12621505	655	370	73	112.76	9.1	50.24
chr11	12985414	12986158	745	373	93	105.63	7.89	49.13
chr11	12994895	12995367	473	302	50	252.04	22.19	39.77
chr11	14928722	14929836	1115	764	144	108.08	8.1	49.98
chr11	15298066	15298613	548	295	49	198.49	16.36	45.02
chr11	15666728	15667276	549	292	36	169.97	20.49	46.95
chr11	15671491	15671938	448	212	104	133.81	5.87	50.63
chr11	18672560	18673266	707	376	79	123.86	10.04	50.8
chr11	19092623	19093279	657	260	135	106.36	6.26	49.53
chr11	20894478	20895170	693	351	53	126.1	13.25	51.42
chr11	22646360	22647083	724	385	82	104.51	8.1	49.71
chr11	22950066	22950494	429	226	53	126.1	8.2	51.42
chr11	23521356	23521814	459	161	28	164.82	25.23	47.91
chr11	24518596	24519086	491	246	29	169.66	18.33	47.31
chr11	25755241	25755821	581	228	69	269.28	16.34	35.2
chr11	25983166	25983544	379	132	45	153.15	11.88	48.65
chr11	28719365	28720050	686	311	95	102.31	7.17	50.18
chr11	30153074	30153473	400	225	36	158.27	15.12	48.81
chr11	31066731	31067424	694	357	69	251.34	20.72	39.91
chr11	32028250	32028912	663	316	89	113.06	8.37	50.1
chr11	32073526	32074219	694	336	92	112.75	8.97	50.14
chr11	32334255	32335007	753	349	90	100.54	8.16	49.38
chr11	34187173	34187770	598	350	29	147.92	17.25	49.56
chr11	34607579	34608226	648	389	89	102.25	6.96	50.1
chr11	35508915	35509666	752	388	75	121.03	10.06	50.41
chr11	37163161	37163702	542	319	32	186.25	23.72	46.97
chr11	38846011	38846624	614	283	36	124.29	17.18	50.87
chr11	39387439	39387781	343	133	29	210.55	29.12	44.17
chr11	40146592	40147167	576	311	90	461.96	25.79	11.94
chr11	40150710	40151409	700	336	73	204.25	15.67	44.77
chr11	40151965	40152402	438	211	28	138.87	13.35	49.37
chr11	40535537	40536054	518	349	32	136.3	13.57	49.82
chr11	42546183	42546760	578	174	71	111.3	7.24	50.05
chr11	43152238	43152755	518	195	36	231.23	29.12	41.14
chr11	43832469	43833063	595	271	71	192.57	11.92	46.22
chr11	44638244	44639027	784	374	104	102.89	8.83	49.74
chr11	44749182	44749778	597	375	92	102.24	7.25	50.06
chr11	44887351	44887956	606	333	38	228.32	35.59	40.71
chr11	44948471	44949307	837	343	134	115.53	6.97	50.49
chr11	45126896	45127639	744	364	101	112.39	8.03	49.71
chr11	46563571	46564035	465	170	32	101.92	12.51	49.96
chr11	49250456	49251061	606	367	88	255.67	12.13	38.86
chr11	49253193	49253708	516	295	39	236.67	28.21	40.51
chr11	49393638	49394212	575	305	49	137.17	13.86	50.32
chr11	55124996	55125543	548	254	35	176.57	18.81	45.81
chr11	55482598	55483177	580	420	39	184.97	12.26	46.73
chr11	55640647	55641069	423	221	27	134.52	16.57	50.33
chr11	56391908	56392586	679	316	79	162.91	12.47	47.85
chr11	56608543	56609243	701	371	71	118.27	11.43	50.63
chr11	57225885	57226715	831	447	100	155.91	8.75	48.84
chr11	58281079	58281808	730	354	86	102.35	8.1	50.18
chr11	58421169	58422028	860	495	132	113.82	7.36	49.91
chr11	58673259	58673856	598	370	49	149.97	12.64	49.97
chr11	60253149	60253986	838	438	100	836.57	58.64	20
chr11	60425393	60425814	422	192	29	118.04	13.2	50.7
chr11	60940880	60941403	524	267	27	112.52	15.64	49.9
chr11	61244860	61245704	845	431	110	103.54	6.99	49.96
chr11	61276654	61277224	571	222	59	110.66	9.94	49.82
chr11	61334806	61335536	731	368	79	117.23	9.04	50.37
chr11	61343622	61344181	560	280	43	277.62	30.85	34.59
chr11	61564466	61565050	585	359	123	121.45	7.49	50.64
chr11	61584317	61584762	446	202	50	170.86	10.89	47.16
chr11	61821975	61822426	452	219	118	204.02	7.77	44.79
chr11	61984445	61985124	680	357	60	107.37	10.15	49.81
chr11	62092060	62092971	912	523	115	495.84	24.72	13.73
chr11	62648491	62649139	649	369	57	118	8.67	50.61
chr11	63639346	63640058	713	286	65	122.09	9.72	50.39
chr11	64073327	64073950	624	245	59	159.14	12.51	49.01
chr11	64655285	64655901	617	254	111	148.21	8.23	49.72
chr11	64780764	64782140	1377	388	205	153.92	6.82	48.53
chr11	65511936	65512425	490	202	40	135.44	13	50.31
chr11	65770187	65770714	528	258	34	196.85	23.64	45.08
chr11	67118458	67119250	793	396	111	111.2	8	49.88
chr11	69656696	69657432	737	359	97	284.04	17.42	34.63
chr11	71291093	71292221	1129	205	168	124.72	7.31	51.16
chr11	71574878	71575632	755	362	144	100.99	7.11	49.85
chr11	72144850	72145819	970	495	222	137.98	6.33	50.14
chr11	74851406	74852166	761	372	106	119.16	8.46	50.27
chr11	74952665	74953119	455	186	51	213.51	14.71	44
chr11	75095358	75096123	766	338	107	185.89	11.58	46.79
chr11	75478847	75479613	767	403	58	178.59	11.45	46.26
chr11	75863012	75863780	769	376	132	109.73	8.65	50.26
chr11	76391737	76392435	699	326	100	130.59	8.25	50.45
chr11	81940236	81940936	701	373	68	112.65	9.46	50.09
chr11	83447671	83448053	383	250	21	118.22	18.12	50.57
chr11	83972685	83973286	602	266	35	133.83	17.33	50.7
chr11	84108928	84109594	667	327	89	236.68	15.97	40.67
chr11	84511529	84512309	781	432	103	154.69	9.52	48.58
chr11	85301721	85302288	568	368	70	155.03	10.6	48.37
chr11	85375023	85375654	632	309	45	104.26	10.44	49.82
chr11	85405193	85405903	711	413	98	117.72	8.2	50.47
chr11	85752726	85753435	710	389	118	124.32	8.33	51.05
chr11	86706206	86706813	608	368	79	138.23	7.98	50.16
chr11	87011795	87012461	667	346	38	109.34	13.44	50.5
chr11	87749388	87750153	766	356	83	108.17	8.57	50.05
chr11	88619857	88620514	658	303	83	126.77	8.78	50.64
chr11	89210173	89210735	563	335	62	301.77	23.34	31.27
chr11	89350080	89350816	737	273	91	260.78	14.35	37.41
chr11	89358301	89358913	613	274	45	153.15	16.01	48.65
chr11	90096779	90097275	497	258	31	185.91	25.59	46.88
chr11	92903006	92903692	687	313	63	105.65	9.61	49.25
chr11	92958701	92959232	532	320	50	143.05	10.99	50.47
chr11	97325867	97326441	575	346	56	308.17	28.61	31.28
chr11	97428446	97428828	383	133	41	114.74	9.61	50.52
chr11	100316043	100316592	550	375	39	160.12	16.65	48.85
chr11	100712387	100712874	488	200	28	143	15.48	50.09
chr11	101490750	101491298	549	197	55	327.24	27.14	30.65
chr11	101783475	101783907	433	175	33	137.82	14.54	49.79
chr11	101981656	101982245	590	289	37	116.24	13.7	50.52
chr11	107560300	107560860	561	216	52	102.72	8.84	49.74
chr11	108518630	108519584	955	587	131	123.74	8.99	50.76
chr11	111299572	111300358	787	417	132	151.32	8.22	49.9
chr11	111845803	111846299	497	136	30	100.01	10.6	49.49
chr11	112160489	112161172	684	385	73	142.8	10	50.06
chr11	112668557	112669110	554	279	84	287.92	14.93	32.88
chr11	113776645	113777312	668	403	57	127.15	10.52	51.12
chr11	113906622	113907370	749	331	100	114.11	8.14	50.07
chr11	113929820	113930286	467	298	72	291.44	17.43	33.1
chr11	114050997	114051762	766	387	87	123.34	8.89	50.95
chr11	114633071	114633685	615	296	76	157.2	12.12	48.5
chr11	114645172	114645901	730	382	99	414.58	23.07	19.1
chr11	115373672	115374214	543	306	50	170.86	13.26	47.16
chr11	115740427	115740916	490	264	52	111.4	8.6	50.08
chr11	115860419	115861281	863	378	106	407.46	19	19.79
chr11	115948669	115949043	375	254	32	113.14	10.79	50.1
chr11	116041384	116041823	440	266	34	126.81	11.73	50.73
chr11	116146899	116147826	928	608	148	186.46	6.82	47.02
chr11	116384504	116385096	593	286	57	127.15	11.56	51.12
chr11	117314162	117314580	419	276	46	120.06	9.62	50.89
chr11	118798671	118799330	660	273	120	164.34	8.77	47.65
chr11	119599904	119600579	676	281	99	181.22	9.95	45.95
chr11	122724654	122725285	632	231	118	101.85	6.57	49.94
chr11	122781356	122781981	626	312	62	143.12	11.56	50.41
chr11	123401662	123401890	229	114	17	137.87	18.33	50.11
chr11	123941844	123942648	805	381	123	176.03	9.73	46.06
chr11	124735995	124736790	796	350	77	109.36	9.1	50.66
chr11	125071191	125071757	567	299	31	171.58	22.65	47.16
chr11	126586155	126586867	713	352	60	191.2	19.76	46.73
chr11	127340284	127340918	635	305	39	103.34	13.79	49.77
chr11	129099837	129100292	456	224	35	176.57	19.74	45.81
chr11	129233761	129234454	694	439	184	127.19	6.8	50.49
chr11	129245709	129246342	634	270	57	147.82	13.6	49.47
chr11	129620561	129621300	740	377	118	145.18	9.13	49.64
chr11	130304275	130305225	951	739	154	112.96	5.66	49.98
chr11	130731743	130732453	711	301	159	130.68	7.54	50.47
chr11	130764043	130764889	847	448	146	106.25	7.59	49.5
chr11	131087027	131087707	681	330	60	115.26	10.89	50.36
chr11	131116306	131116972	667	388	78	186.79	11.9	46.68
chr11	131277920	131278471	552	185	78	263.57	14.54	36.48
chr11	131374011	131374525	515	283	52	336.89	29.21	28.96
chr11	131381561	131382275	715	357	73	298.95	21.34	30.74
chr11	131564520	131565146	627	374	128	142.77	7.61	50
chr11	132456558	132457175	618	296	38	122.53	15.37	50.56
chr11	132934061	132934586	526	189	37	168.79	17.01	47.19
chr11	132952482	132953094	613	376	73	160.72	10.74	48.8
chr11	133004301	133004825	525	346	69	103.2	7.56	49.81
chr11	133273576	133274121	546	356	45	104.26	9.02	49.82
chr11	133446097	133446772	676	349	39	221.55	30.2	42.74
chr11	133691406	133692156	751	386	105	439.67	22.11	18.18
chr11	133701172	133701693	522	209	28	120.03	17.92	50.71
chr11	133797410	133797891	482	276	105	131.77	6.8	50.63
chr11	134009514	134010193	680	351	94	109.06	7.43	50.48
chr11	134230008	134230678	671	311	85	109.8	9.61	50.08
chr11	134263270	134263971	702	363	54	260.03	28.16	37.44
chr11	134449174	134449793	620	301	30	152.47	26.96	48.92
chr11	134462241	134462803	563	256	77	192.07	11.65	46.02
chr11	134595669	134596432	764	382	97	420.55	24.59	20.24
chr11	134731308	134731891	584	291	45	188.31	17.43	46.57
chr11	134944221	134944849	629	292	51	213.51	19.82	44
chr11	134945378	134946145	768	374	160	316.34	8.76	30.04
chr12	93820	94767	948	524	265	131.13	5.85	50.43
chr12	561921	562901	981	560	224	109.4	3.61	50.71
chr12	1058762	1059518	757	379	106	153.65	10.12	48.8
chr12	2393848	2394465	618	314	66	135.19	11.11	50.15
chr12	2691999	2692651	653	371	92	157.69	10.18	48.74
chr12	2791757	2792599	843	498	105	192.56	10.54	46.16
chr12	2848892	2849482	591	276	88	104.03	7.72	49.9
chr12	3409052	3410129	1078	190	207	175.54	6.53	45.56
chr12	3480256	3480796	541	315	24	115.89	19.41	50.39
chr12	4967402	4968118	717	349	49	139.2	12.51	49.42
chr12	5905517	5906196	680	332	50	281.27	32.99	33.74
chr12	6387823	6388455	633	247	58	106.14	9.9	49.5
chr12	6862586	6863336	751	337	127	103.47	7.11	49.88
chr12	6875824	6876503	680	289	57	101.68	10.87	49.72
chr12	7244902	7245655	754	335	87	100.56	6.89	49.47
chr12	7527041	7527666	626	302	69	116.92	8.8	50.32
chr12	8549151	8549806	656	303	73	106.26	7.83	49.51
chr12	9950557	9951201	645	260	98	107.33	8.16	49.72
chr12	13365020	13365621	602	234	98	107.33	6.45	49.72
chr12	13717377	13717838	462	163	28	166.89	25.88	47.88
chr12	14094736	14095277	542	132	80	114.8	7.35	50.79
chr12	17514039	17514540	502	299	26	124.62	17.51	51.16
chr12	20068421	20069097	677	366	94	138.2	10.5	50.19
chr12	20373279	20373816	538	173	47	114.76	11.47	50.74
chr12	20868787	20869362	576	307	49	180.31	17.19	45.53
chr12	20951376	20952103	728	361	66	323.59	28.7	31.07
chr12	21218763	21219321	559	227	88	332.8	17.18	30.16
chr12	21466271	21466894	624	312	49	115.17	11.8	50.51
chr12	22137428	22137820	393	144	24	135.89	19.55	50.86
chr12	22862093	22862741	649	331	88	133.76	10.1	50.5
chr12	23373840	23374435	596	332	61	119.92	9.32	50.59
chr12	23529175	23529547	373	214	21	121.27	20.49	50.41
chr12	25966737	25967347	611	304	36	140.97	16.94	49.27
chr12	27804998	27805680	683	272	99	100.93	7.75	49.86
chr12	28355649	28356190	542	372	34	111.28	9.61	49.9
chr12	29470609	29471123	515	273	87	100.56	6.73	49.47
chr12	29670332	29670668	337	178	24	120.92	13.5	50.53
chr12	31118430	31119001	572	329	47	203.63	16.54	44.52
chr12	31230937	31231403	467	190	22	111.82	20.49	49.92
chr12	32975352	32975859	508	142	42	166.03	17.06	47.83
chr12	34500090	34500668	579	345	52	269.4	26.54	35.39
chr12	38447267	38447948	682	364	91	214.53	13.95	44.53
chr12	38949309	38949959	651	332	57	348.12	36.44	29.09
chr12	39257325	39257850	526	239	34	145.38	13.74	49.67
chr12	39497168	39497796	629	413	101	107.42	6.94	49.92
chr12	45342309	45343091	783	390	205	135.84	7.88	50.88
chr12	47473183	47473602	420	176	57	314.21	19.7	30.4
chr12	48111053	48111802	750	390	96	175.54	9.71	45.6
chr12	48152704	48153728	1025	678	93	128.01	8.24	50.3
chr12	48343031	48343809	779	373	112	100.91	8.87	49.81
chr12	48577341	48577839	499	251	36	124.29	11.17	51.02
chr12	50576167	50576743	577	345	30	160.59	19.41	48.76
chr12	52417388	52418030	643	250	99	115.88	6.61	50.29
chr12	52545647	52546395	749	391	88	147.71	11.01	49.37
chr12	52672596	52673315	720	360	134	181.32	9.98	46.13
chr12	53109062	53109556	495	335	33	104.96	13.85	49.69
chr12	53374461	53375173	713	384	183	101.87	5.91	49.96
chr12	53442161	53442639	479	279	52	155.06	11.55	48.47
chr12	53568732	53569251	520	188	57	172.39	11.92	46.98
chr12	54069714	54070414	701	294	152	168	7.85	47.7
chr12	54198303	54198888	586	220	50	285.8	30.6	34.65
chr12	55117267	55118006	740	363	70	114.03	8.59	49.89
chr12	55386835	55387602	768	395	118	134.4	8.7	50.41
chr12	56320179	56321009	831	524	74	131.33	8.5	50.72
chr12	56583320	56583873	554	197	57	137.06	10.21	50.16
chr12	57395065	57395810	746	320	91	139.28	10.05	49.37
chr12	57632678	57633471	794	354	201	192.38	8.65	46.22
chr12	58386730	58387327	598	260	70	121.26	8.93	50.37
chr12	59075409	59075998	590	315	46	159.8	14.09	48.67
chr12	59227464	59228047	584	372	85	165.63	10.82	47.8
chr12	59825039	59825493	455	187	78	133.85	7.73	50.91
chr12	61078696	61079079	384	209	37	193.87	18.34	45.79
chr12	63328727	63329353	627	314	60	241.28	17.44	40.62
chr12	64237374	64238106	733	402	117	207.29	10.81	43.36
chr12	65001970	65002336	367	233	47	166.55	10.96	47.97
chr12	65175111	65175663	553	301	32	130.39	14.44	50.35
chr12	65707300	65708057	758	371	99	115.88	8.67	50.29
chr12	66663395	66664159	765	385	91	103.94	8.7	49.87
chr12	68616865	68617370	506	232	78	119.77	6.33	50.47
chr12	68710797	68711497	701	252	105	137.52	8.02	49.97
chr12	69201578	69202314	737	382	70	155.03	12	48.37
chr12	70043222	70043737	516	310	30	173.39	23.72	46.6
chr12	71407823	71408432	610	366	115	157.39	9.39	48.6
chr12	71518453	71519079	627	344	30	122.42	18.24	50.58
chr12	71610686	71611181	496	275	73	181.04	10.22	45.72
chr12	71945218	71945891	674	310	77	109.36	8.65	50.66
chr12	72410562	72411249	688	450	104	128.16	6.81	50.14
chr12	72527264	72527760	497	157	36	185.16	20.77	47.12
chr12	75040528	75041211	684	328	70	276.61	22.38	34.09
chr12	76425090	76425757	668	344	48	109.99	11.3	50.15
chr12	77546180	77546938	759	364	64	109.95	10.86	50.16
chr12	78390377	78391010	634	266	69	289	19.32	33.11
chr12	78396535	78397087	553	256	40	135.44	15.59	50.31
chr12	78490952	78491472	521	293	46	237.77	18.03	40.73
chr12	78575140	78575764	625	367	111	238.93	10.79	40.85
chr12	78978330	78979023	694	366	67	115.6	10.77	50.49
chr12	81541105	81541412	308	164	31	200.64	20.9	44.6
chr12	82568760	82569283	524	199	37	218.79	27.05	43.28
chr12	83290611	83291213	603	301	39	103.34	10.64	49.77
chr12	84790938	84791637	700	349	85	115.66	8.71	50.55
chr12	85423095	85423867	773	326	91	109.2	8.58	50.51
chr12	88973848	88974356	509	370	48	100.75	8.31	49.7
chr12	91334484	91335184	701	367	116	113.17	8.35	50.21
chr12	91571622	91572366	745	372	78	101.23	11.12	49.67
chr12	91725973	91726662	690	314	49	164.26	13.58	47.36
chr12	92637896	92638245	350	217	31	203.85	19.15	44.86
chr12	98393072	98393705	634	336	35	133.83	16.22	50.68
chr12	98396491	98397237	747	379	80	147.48	12.18	49.28
chr12	98926328	98927058	731	335	81	118.74	9.42	50.23
chr12	99047562	99048241	680	299	91	103.94	8.82	49.87
chr12	100052674	100053204	531	297	70	175.49	10.9	45.4
chr12	100204375	100205533	1159	800	124	248.27	11.18	40.17
chr12	101062476	101063263	788	386	135	136.36	7.87	49.84
chr12	101883876	101884494	619	372	94	182.72	11.4	46.26
chr12	103134491	103134988	498	159	49	137.17	10.01	50.32
chr12	103204828	103205453	626	279	67	159.29	12.15	49.09
chr12	103272861	103273531	671	276	110	156.67	7.9	48.51
chr12	103333679	103333944	266	133	20	108.69	13.23	50.11
chr12	103343958	103344605	648	338	62	255.93	19.32	38.33
chr12	103979920	103980369	450	195	26	105.16	14.1	49.81
chr12	104165070	104165605	536	323	38	109.34	10.8	50.5
chr12	105127448	105127970	523	192	30	135.5	10.93	50.54
chr12	106599079	106599700	622	302	40	108.99	13.93	50.33
chr12	108323134	108323781	648	274	64	217.26	15.2	42.86
chr12	109701757	109702666	910	356	135	156.46	8.13	48.72
chr12	111834538	111835302	765	363	140	185.99	9.39	46.88
chr12	114603991	114604713	723	360	61	269.72	22.12	35.48
chr12	114650852	114651136	285	117	24	174	23.4	45.64
chr12	114913835	114914524	690	325	54	175.64	16.58	45.77
chr12	115121886	115122651	766	525	105	162.87	5.86	47.81
chr12	115835978	115836654	677	337	80	650.81	58.61	20.69
chr12	117957870	117958328	459	129	28	167.59	28.04	47.79
chr12	119151646	119152326	681	379	85	104.21	8.29	49.82
chr12	119882014	119882837	824	448	109	152.76	9.84	48.62
chr12	120907249	120908004	756	390	101	122.93	9.03	50.73
chr12	124723361	124723750	390	262	19	100.02	14.02	49.65
chr12	124843486	124843989	504	320	25	130.8	20.49	50.5
chr12	125831022	125831398	377	128	36	140.97	11.25	49.27
chr12	126017831	126018593	763	355	73	100.11	7.53	49.73
chr12	126034350	126034765	416	212	48	157.75	10.16	48.85
chr12	126168171	126168819	649	378	102	460.38	23.01	13.04
chr12	126257583	126258146	564	205	57	202.06	15.08	45.15
chr12	127101874	127102393	520	215	51	115.71	9.94	50.49
chr12	127268764	127269469	706	290	80	142.67	8.9	49.74
chr12	130399133	130399623	491	249	45	169.52	16.69	47.15
chr12	130765491	130766148	658	403	89	236.68	12.69	40.59
chr12	130886168	130886551	384	218	42	275.56	26.51	35.41
chr12	131400601	131401249	649	331	92	136.71	9.16	49.82
chr12	131589014	131589762	749	369	99	325.17	16.77	30.54
chr12	132335707	132336222	516	238	47	328.15	38.51	30.96
chr12	132703491	132704035	545	228	40	135.44	14.91	50.31
chr12	132918898	132919193	296	115	18	110.41	18.33	50.12
chr12	132990381	132991105	725	374	59	127.83	9.97	50.27
chr13	19172703	19173274	572	204	65	476.21	35	11.86
chr13	19217767	19218366	600	309	76	321.81	21.01	30.33
chr13	19728222	19728594	373	190	22	130.6	18.33	50.5
chr13	22053117	22053651	535	168	110	117.52	6.91	50.43
chr13	22830203	22830843	641	382	37	147.27	16.28	49.22
chr13	23331530	23332258	729	345	71	170.23	11.66	46.81
chr13	23749958	23750641	684	364	113	143.95	7.08	49.94
chr13	24489550	24489901	352	133	28	143	16.42	50.09
chr13	25154343	25155015	673	323	79	130.86	10.21	50.26
chr13	25542326	25543047	722	373	72	115.44	11.16	50.47
chr13	25569128	25569919	792	404	131	110.9	8.69	49.88
chr13	26554210	26554880	671	359	41	127.5	13.52	50.16
chr13	26591443	26591799	357	224	24	110.05	12.65	50.1
chr13	27073332	27073867	536	204	59	287.36	20.99	33.67
chr13	27520907	27521582	676	373	83	102.55	9.41	49.67
chr13	27933155	27933997	843	368	103	104.35	8.3	50.07
chr13	28527907	28528396	490	289	81	106.55	7.42	49.74
chr13	29379169	29379845	677	364	77	162.11	11.72	48.09
chr13	29679884	29680365	482	253	47	137.79	9.89	49.84
chr13	31773703	31774299	597	358	83	182.85	12.68	46.21
chr13	32112077	32112635	559	316	82	159.93	9.83	48.82
chr13	32371145	32371785	641	337	71	118.27	9.39	50.59
chr13	32597260	32598376	1117	232	85	121.8	7.62	50.49
chr13	46891172	46891649	478	306	42	210.06	19.62	43.8
chr13	57329311	57329674	364	151	30	214.44	29.12	44.32
chr13	61238953	61239451	499	205	30	160.39	24.21	48.58
chr13	68012564	68012982	419	246	24	115.25	16.58	50.34
chr13	88721223	88721644	422	230	23	102.24	14.17	49.85
chr13	100310881	100311264	384	187	53	116.38	7.59	50.61
chr13	108330419	108330863	445	237	24	133.5	22.65	50.62
chr13	111996943	111997576	634	349	48	143.84	12.62	50.39
chr13	112051078	112051432	355	206	33	250.92	33.43	39.73
chr13	112756568	112757061	494	156	42	199.45	18.94	44.25
chr14	19108011	19108527	517	205	46	133.19	9.41	50.47
chr14	19359696	19360526	831	369	73	192.25	9.92	46.12
chr14	19597641	19597959	319	122	19	114.59	17.25	50.52
chr14	19641107	19642119	1013	467	146	844.38	33.12	22.22
chr14	19642410	19643128	719	388	120	707.49	39.62	25
chr14	19676104	19676923	820	396	113	168.62	8.98	47.15
chr14	19898617	19899078	462	261	101	190.42	9.26	46.31
chr14	19932209	19932963	755	382	99	325.17	16.65	30.54
chr14	19933440	19934116	677	375	93	332.93	19.15	30.32
chr14	20415758	20416392	635	310	43	270	24.8	35.58
chr14	20664035	20664554	520	221	57	260.52	18.97	37.47
chr14	25512078	25512676	599	238	61	197.61	15.01	44.85
chr14	25662801	25663150	350	129	22	136.03	20.49	50.6
chr14	25900577	25901041	465	319	65	181.92	11.64	46.2
chr14	26863154	26863774	621	297	48	155.15	12.85	48.6
chr14	27374305	27374826	522	307	49	280.31	27.82	33.73
chr14	29150705	29151374	670	352	44	132.6	14.09	50.49
chr14	29220471	29221105	635	368	106	124.38	8.29	51.09
chr14	29987466	29988060	595	278	68	164.63	12.43	47.87
chr14	31126632	31127164	533	333	47	114.76	10.8	50.72
chr14	31375794	31376537	744	373	71	118.27	11.52	50.57
chr14	31676720	31677396	677	335	54	131.42	11.05	50.87
chr14	33180008	33180846	839	448	91	120.44	9.63	50.74
chr14	33214750	33215173	424	184	22	119.82	20.49	50.53
chr14	36994551	36995102	552	354	85	134.99	7.74	50.03
chr14	37022599	37023404	806	478	110	169.83	10.63	46.71
chr14	39074475	39075081	607	268	30	100.01	9.71	49.49
chr14	40425472	40426102	631	279	55	223.62	19.78	42.05
chr14	40457976	40458693	718	383	108	155.15	11.2	48.67
chr14	41862741	41863205	465	129	26	119.77	17.03	50.49
chr14	43972545	43973225	681	362	56	212.18	19.4	43.79
chr14	44264681	44265399	719	386	76	209.53	13.41	43.99
chr14	44618613	44619291	679	337	74	197.95	13.43	45.19
chr14	44922587	44923240	654	320	44	162.5	14.64	48.01
chr14	45126792	45127468	677	297	75	203.71	13.64	44.62
chr14	45382655	45383285	631	381	101	102.64	8.26	49.76
chr14	45996326	45996942	617	357	57	159.56	11.66	48.68
chr14	46517192	46517803	612	294	75	229.5	15.48	40.69
chr14	46813424	46813990	567	308	69	140.91	9.38	49.19
chr14	47120864	47121376	513	337	53	161.19	13.25	48.49
chr14	47513966	47514435	470	292	40	121.34	11.57	50.45
chr14	48008329	48008963	635	267	65	348.57	22.96	29.27
chr14	50809422	50809828	407	229	75	203.71	9.26	44.62
chr14	52462710	52463439	730	340	118	139.7	9.46	49.39
chr14	52940206	52940862	657	292	68	112.65	9.62	50.1
chr14	54276908	54277382	475	202	44	146.59	12.41	49.63
chr14	54976230	54976680	451	200	34	111.28	10.52	49.9
chr14	55369551	55370414	864	518	88	155.2	9.47	48.64
chr14	57649418	57650090	673	278	97	172.18	11.19	47.11
chr14	57655695	57656312	618	350	68	187.23	13.58	46.93
chr14	58350892	58351356	465	238	58	122.88	8.95	50.65
chr14	59729730	59730325	596	280	51	115.71	10.84	50.49
chr14	60098856	60099499	644	389	61	104.3	7.31	49.99
chr14	60174442	60174986	545	200	33	104.96	11.69	49.69
chr14	60411520	60412070	551	287	41	103.45	11.99	49.87
chr14	60631957	60632565	609	315	83	251.79	11.59	39.68
chr14	64604200	64604833	634	346	44	132.6	15.05	50.49
chr14	64945207	64945798	592	349	74	103.93	7.41	49.75
chr14	65289724	65290409	686	384	84	117.91	7.17	50.38
chr14	65486497	65487113	617	372	84	106.15	7.34	49.56
chr14	66425816	66426595	780	380	73	112.76	8.23	50.24
chr14	67893650	67894326	677	380	91	120.44	9.2	50.74
chr14	69283355	69283977	623	230	84	100.68	7.59	49.58
chr14	69754588	69755201	614	269	50	136.87	10.52	50.03
chr14	69943566	69943965	400	205	32	113.14	9.81	50.1
chr14	70279382	70280048	667	302	46	109.47	10.31	50.5
chr14	72758959	72759698	740	334	84	100.68	8.28	49.58
chr14	72883435	72884038	604	315	48	189.98	16.92	46.33
chr14	76044901	76045410	510	343	43	155.59	14.38	48.67
chr14	77618359	77619030	672	340	46	120.06	13.89	50.89
chr14	77685987	77686446	460	254	29	126.44	14.25	51.32
chr14	78017533	78018218	686	334	53	116.38	13.85	50.61
chr14	79032813	79033469	657	291	94	103.94	9.36	49.8
chr14	79163564	79164231	668	346	117	178.21	9.97	45.92
chr14	79166590	79167133	544	194	40	140	11.19	49.25
chr14	79370321	79370842	522	356	36	110.07	10.39	50.16
chr14	79829585	79830123	539	225	23	108.1	19.41	50
chr14	80276425	80276998	574	305	66	126.7	10.24	50.64
chr14	82204216	82204785	570	292	28	143	22.33	50.09
chr14	82833004	82833533	530	318	48	296.68	32.43	32.12
chr14	83538065	83538788	724	380	77	272.94	18.91	35.93
chr14	86521734	86522300	567	337	46	120.06	11.07	50.89
chr14	86928305	86928882	578	445	53	116.38	8.37	50.61
chr14	88211658	88212450	793	400	92	102.24	8.53	50.06
chr14	89026125	89026802	678	336	54	154.26	16.26	48.52
chr14	89884124	89884744	621	332	61	158.93	11.99	48.91
chr14	91224758	91225292	535	205	75	181.2	9.44	45.9
chr14	92075507	92075964	458	159	22	112.47	19.19	49.81
chr14	92365436	92366154	719	358	65	208.73	19.67	43.34
chr14	94202582	94203265	684	404	37	138.83	11.53	49.4
chr14	94255217	94255729	513	273	42	108.93	11.17	50.27
chr14	95041912	95042528	617	320	31	161.65	26.96	48.21
chr14	95103209	95103826	618	343	53	126.1	12.97	51.42
chr14	95214957	95215699	743	383	74	175.85	14.37	45.94
chr14	95897365	95898090	726	379	85	104.21	8.55	49.82
chr14	96033130	96033780	651	309	43	265.82	36.67	36.36
chr14	97764552	97765058	507	311	33	104.96	10.88	49.69
chr14	99740866	99741518	653	376	62	101.42	7.11	49.7
chr14	100029289	100029918	630	373	77	171.5	10.97	47.04
chr14	100659047	100660002	956	252	155	119.43	6.45	50.41
chr14	101176103	101176362	260	130	26	109.6	10.09	50.29
chr14	101317320	101318064	745	332	106	124.38	8.57	51.07
chr14	102512694	102513339	646	253	58	178.59	13.43	46.26
chr14	102651522	102652180	659	308	53	366.46	39.9	28.06
chr14	102673209	102673850	642	302	30	119.91	19.07	50.51
chr14	103541669	103542351	683	396	81	106.55	7.86	49.74
chr14	103987278	103987909	632	300	58	153.45	11.5	49.08
chr14	104175137	104175612	476	217	29	151.62	20.43	50.1
chr14	104193932	104194422	491	193	30	160.39	21.07	48.58
chr14	104194949	104195519	571	245	45	138.75	13.56	49.48
chr14	104690708	104691260	553	255	40	239.51	24.25	41.1
chr14	104760457	104761028	572	211	29	152.77	20.49	48.69
chr14	104808113	104808694	582	385	82	393.28	23.89	21.24
chr14	104836525	104837129	605	257	59	332.68	31.6	30
chr14	105189669	105190481	813	411	110	103.54	7.72	49.96
chr14	105292619	105293178	560	300	67	131.37	9.45	50.77
chr14	106143707	106144448	742	350	107	237.82	13.93	40.81
chr14	106146448	106146869	422	204	52	155.06	11.14	48.47
chr14	106410752	106411397	646	254	106	575.71	29.3	15
chr14	106411788	106412298	511	195	30	174.51	25.88	45.35
chr14	106465274	106467089	1816	332	150	185.92	5.6	46.93
chr14	106472043	106472757	715	302	100	401.75	21.94	19.61
chr14	106477648	106478416	769	393	136	594.72	27.13	17.14
chr14	106501295	106501889	595	367	52	102.72	7.15	49.76
chr14	106518089	106518698	610	268	85	225.57	13.26	40.83
chr14	106550807	106551484	678	394	67	169.96	13.05	46.83
chr14	106572818	106573540	723	345	96	139.7	10.65	49.42
chr14	106598106	106599212	1107	573	78	173.19	6.78	46.48
chr14	106626633	106627439	807	365	131	347.22	11.53	29.34
chr14	106667169	106667672	504	307	31	184.23	23.45	46.56
chr14	106713936	106714623	688	364	90	189.85	11.86	46.22
chr14	106724852	106725425	574	287	46	159.8	14.99	48.67
chr14	106733976	106734673	698	325	86	256.74	17.86	38.52
chr14	106743135	106743783	649	324	47	151.32	16.29	49.93
chr14	106764970	106765734	765	402	92	130.32	5.71	50.23
chr14	106775022	106775513	492	181	70	371.31	23.66	26.87
chr14	106790561	106791320	760	383	78	107.09	9.8	49.57
chr14	106804935	106805463	529	188	97	125.28	7.52	50.97
chr14	106815450	106816026	577	191	49	261.56	21.03	37.28
chr14	106829106	106829915	810	375	105	209.34	11.92	43.74
chr14	106873220	106874045	826	460	107	269.25	10.07	35.11
chr14	106877282	106877912	631	258	117	250.25	11.33	39.87
chr14	106892126	106892745	620	273	49	204.84	16.52	44.19
chr14	106974146	106974660	515	280	38	137.76	15.37	49.73
chr14	106986292	106987319	1028	761	76	301.63	13.7	31.03
chr14	106993373	106994117	745	371	76	186.61	15.16	46.9
chr14	106995328	106995997	670	364	63	120.98	11.14	50.53
chr14	107012590	107013274	685	297	105	227.61	13.01	40.85
chr14	107019909	107020596	688	356	72	291.44	20.93	33.1
chr14	107042081	107042658	578	209	105	484.79	21.3	12.07
chr14	107048267	107048914	648	351	46	120.06	13.39	50.89
chr14	107061864	107062266	403	156	63	263.85	12.58	36.32
chr14	107074271	107075033	763	369	80	158.97	10.33	49.02
chr14	107082878	107083567	690	300	123	438.98	19.98	19.23
chr14	107094749	107095410	662	266	85	311.49	17.73	31.03
chr14	107117482	107118198	717	369	66	347.23	31.72	29.52
chr14	107119739	107120567	829	445	155	219.2	5.99	43.09
chr14	107130689	107131314	626	265	38	109.34	9.34	50.5
chr14	107147506	107148612	1107	381	107	151.23	5.82	49.9
chr14	107150394	107151346	953	363	82	288.09	12.85	32.99
chr14	107183057	107183693	637	277	88	219.64	12.55	42.9
chr14	107198505	107199224	720	371	91	236.39	15.69	40.12
chr14	107210551	107211172	622	298	53	228.86	22.18	40.5
chr14	107238677	107239966	1290	329	150	225.38	9.46	41.11
chr14	107280615	107281740	1126	360	166	346.5	12.7	28.65
chr15	20093984	20094579	596	267	57	137.06	12.82	50.16
chr15	20178856	20179467	612	337	47	226.65	24.79	40.88
chr15	20192684	20193057	374	191	36	160.86	13.02	48.38
chr15	20226456	20227220	765	370	122	765.01	45.2	28.57
chr15	20261177	20261624	448	151	23	101.57	14.1	49.68
chr15	20397972	20398922	951	480	238	653.06	14.78	21.43
chr15	20399605	20400437	833	451	112	192.75	11.67	46.14
chr15	20561396	20562120	725	418	118	320.22	14.31	29.95
chr15	20645401	20645922	522	332	37	148.22	16.7	49.75
chr15	20814726	20815411	686	298	76	157.2	10.24	48.5
chr15	20858911	20859549	639	302	39	112.48	10.26	49.83
chr15	20960908	20961283	376	245	24	135.89	18.71	50.86
chr15	20989037	20989719	683	337	72	138.12	11.01	50.14
chr15	20990261	20990979	719	367	80	376.62	27.28	24.22
chr15	21082687	21083272	586	356	37	168.79	18.22	47.19
chr15	21233175	21233901	727	382	119	603.43	30.86	17.65
chr15	21234222	21234817	596	294	30	135.5	19.57	50.54
chr15	21927072	21927799	728	331	132	109.73	8.35	50.26
chr15	21967569	21967941	373	221	22	117.97	16.7	50.47
chr15	21995778	21996431	654	278	97	284.04	16.07	34.63
chr15	21996912	21997545	634	375	67	374.75	27.21	24.43
chr15	22093989	22094561	573	243	36	217.06	25.88	42.65
chr15	22435945	22436519	575	299	49	272.05	21.46	35.99
chr15	22460858	22462664	1807	309	251	270.21	7.23	35.68
chr15	22466962	22467444	483	257	100	585.58	25.89	16.22
chr15	22510887	22512622	1736	345	171	920.58	34.55	25
chr15	23312885	23313229	345	234	23	102.24	13.52	49.85
chr15	23482149	23482757	609	254	79	146.01	8.28	49.48
chr15	23494610	23495213	604	419	73	181.04	11.38	45.72
chr15	23887325	23887964	640	407	114	136.39	8.43	49.87
chr15	23890295	23890944	650	321	38	155.21	20.73	48.7
chr15	23893953	23894601	649	312	44	180.78	17.56	45.46
chr15	24100974	24101627	654	334	53	228.86	20.61	40.5
chr15	24102011	24102726	716	363	86	301.48	18.7	31.18
chr15	24111979	24112483	505	217	56	252.49	16.33	40.23
chr15	24122918	24123654	737	374	77	181.47	15.3	46.07
chr15	24141359	24141867	509	168	53	421.49	47.45	20.73
chr15	24284670	24285177	508	354	34	126.81	14.62	50.73
chr15	25092113	25092675	563	262	65	130.39	10.5	50.52
chr15	25938864	25939432	569	347	55	223.62	15.29	42.05
chr15	25955083	25955805	723	366	81	384.93	27.43	20.66
chr15	26178942	26179639	698	308	107	185.89	11.49	46.79
chr15	26192413	26193126	714	331	58	294.03	27.97	32.75
chr15	26505660	26506259	600	230	123	169.74	7.73	47.26
chr15	26873404	26873766	363	159	24	152.37	18.33	48.76
chr15	27083704	27084456	753	368	73	279.72	18.87	34.33
chr15	27111967	27112516	550	234	54	260.03	24.11	37.44
chr15	27219085	27219797	713	382	79	154.22	11.82	48.45
chr15	27262167	27262925	759	386	137	234.62	11.44	40.75
chr15	27304560	27305171	612	405	69	109.86	7.78	50.18
chr15	27495431	27495781	351	176	28	197.09	21.57	45.07
chr15	27603932	27604528	597	252	72	122.56	8.58	50.66
chr15	28262683	28263075	393	220	23	126.84	18.57	50.87
chr15	28806723	28807107	385	179	45	188.31	12.57	46.57
chr15	28899353	28899859	507	233	29	108.9	13.24	50.1
chr15	29045282	29045751	470	296	22	111.29	17.25	50.03
chr15	29394217	29394992	776	399	100	170.22	10.64	46.73
chr15	29948930	29949563	634	374	58	399.64	42.58	19.05
chr15	30039921	30040582	662	299	85	149.55	10.68	49.94
chr15	32266887	32267651	765	358	100	130.59	7.57	50.45
chr15	32334390	32334965	576	290	37	149.89	15.55	49.9
chr15	32423010	32423415	406	195	23	126.84	19.19	50.87
chr15	35581014	35581712	699	383	100	109.03	7.88	50.51
chr15	38856057	38856765	709	317	91	132.72	9.87	50.67
chr15	40396754	40397548	795	388	117	107.35	8.65	49.78
chr15	40398970	40399608	639	352	45	206.5	23.99	44.26
chr15	40566715	40567469	755	348	172	107.11	7.85	49.65
chr15	40581581	40582118	538	208	51	106.51	10.39	49.57
chr15	40811729	40812491	763	391	81	100.89	8.22	49.79
chr15	41310594	41311350	757	381	105	209.34	12.43	43.74
chr15	44067589	44068103	515	218	93	100.6	6.38	49.54
chr15	45635585	45636150	566	290	38	236.72	28.78	40.76
chr15	45749575	45750683	1109	374	137	120.74	5.09	50.46
chr15	46094827	46095366	540	265	28	122.9	19.9	50.71
chr15	47486742	47487394	653	345	66	154.01	11.21	48.66
chr15	49093122	49093858	737	355	71	118.27	10.59	50.59
chr15	50343883	50344620	738	330	112	129.38	8.96	50.3
chr15	50794018	50794592	575	266	36	185.16	23.17	47.12
chr15	51573361	51574101	741	412	82	143.89	9.22	49.94
chr15	53804241	53804598	358	225	19	106.18	17.25	49.59
chr15	54009003	54010149	1147	325	109	152.76	8.18	48.62
chr15	54103506	54104152	647	430	93	316.5	15.69	30.18
chr15	56538052	56538653	602	350	186	108.86	6.02	50.08
chr15	57161769	57162326	558	192	59	127.83	10.3	50.27
chr15	59820929	59821668	740	368	83	108.17	8.28	50.05
chr15	60651727	60652353	627	342	66	164.46	11.82	47.76
chr15	60907465	60908042	578	324	26	126.2	15.1	51.6
chr15	61411091	61411541	451	238	26	105.16	11.44	49.81
chr15	61418775	61419267	493	272	23	114.72	17.06	50.54
chr15	61508470	61509031	562	383	59	171.43	11.18	47.26
chr15	61994548	61995309	762	376	63	138.57	12.51	49.4
chr15	62683930	62684402	473	170	40	108.99	10.59	50.33
chr15	63196749	63197245	497	180	39	268.42	33.43	35.19
chr15	63891627	63892287	661	322	94	103.94	7.74	49.8
chr15	65903419	65903963	545	231	67	101.69	7.98	49.76
chr15	68762364	68762853	490	228	27	112.52	12.43	49.9
chr15	69518033	69518574	542	221	38	109.34	10.11	50.5
chr15	69868125	69868814	690	334	119	118.04	7.99	50.67
chr15	70759229	70759712	484	226	92	107.38	6.36	49.86
chr15	71678598	71679223	626	341	62	189.77	14.33	46.34
chr15	73088935	73089578	644	343	46	165.28	17.41	47.85
chr15	73975793	73976447	655	319	41	103.45	10.18	49.87
chr15	74340510	74341302	793	423	107	112.53	8.82	49.98
chr15	76483005	76483659	655	268	86	125.73	9.22	51.28
chr15	78292148	78292858	711	423	104	188.01	10.33	46.69
chr15	78400566	78401097	532	271	104	128.16	5.61	50.11
chr15	79001738	79002383	646	183	94	119.98	7.17	50.67
chr15	79867093	79867801	709	398	46	195.92	13.23	45.26
chr15	81262271	81262916	646	296	82	143.89	10.12	49.94
chr15	81325272	81325676	405	198	30	115.92	12.59	50.4
chr15	84884204	84884755	552	249	24	110.05	18.54	50.1
chr15	86383700	86384345	646	291	87	143.42	9.79	50.24
chr15	88874322	88874991	670	308	61	104.3	10.65	49.99
chr15	89019642	89020370	729	333	77	115.72	8.77	50.35
chr15	89577268	89577992	725	401	82	177.79	12.49	46.12
chr15	89954524	89955260	737	356	94	119.98	8.85	50.67
chr15	90099786	90100450	665	317	103	168.51	10.82	47.6
chr15	90431294	90431947	654	356	63	113.06	8.91	49.98
chr15	90764377	90765139	763	335	90	135.23	9.33	50.18
chr15	91845869	91846614	746	383	91	139.28	10.36	49.37
chr15	93578962	93579697	736	383	80	128.01	8.15	50.34
chr15	94029258	94029717	460	218	30	134.2	14.93	50.94
chr15	95125433	95126140	708	356	59	147.94	15.86	49.59
chr15	95828236	95828740	505	334	23	113.64	16.18	49.97
chr15	96394000	96394471	472	270	47	226.65	21.64	40.73
chr15	97126790	97127352	563	327	30	135.5	19.33	50.54
chr15	97403942	97404485	544	236	50	252.04	20.3	39.77
chr15	98838231	98838855	625	342	38	109.34	11.66	50.5
chr15	99644787	99645295	509	336	55	100.43	8.36	49.27
chr15	100450129	100450697	569	196	82	346.95	22.14	28.82
chr15	100747268	100747569	302	190	19	118.63	16.18	50.23
chr15	100889618	100890815	1198	877	212	141.26	7.16	49.52
chr15	102519440	102520250	811	464	203	172.14	6.75	47.07
chr16	72314	73151	838	531	106	167.02	10.52	47.84
chr16	710543	711386	844	320	94	131.86	8.4	50.58
chr16	1105025	1105661	637	256	78	149.53	9.86	49.74
chr16	1107238	1107833	596	395	63	196.03	13.34	45.37
chr16	1156261	1156675	415	211	75	259.32	12.58	37.65
chr16	1202697	1203029	333	166	25	118.04	12.43	50.72
chr16	1244449	1245183	735	379	74	223.28	14.32	42.08
chr16	1480799	1481223	425	207	29	183.67	23.26	46.29
chr16	2390597	2391275	679	355	169	147.46	5.19	49.25
chr16	4303811	4304551	741	352	231	191.73	6.46	46.54
chr16	5540427	5541075	649	325	83	315.11	19.98	30.22
chr16	5552356	5552773	418	175	21	109.28	17.68	50.37
chr16	5654723	5655162	440	264	24	133.48	22.39	50.52
chr16	5665927	5666655	729	381	86	318.55	18.88	30
chr16	6227623	6228121	499	332	29	108.9	16.14	50.1
chr16	6394990	6395550	561	307	35	210.33	28.04	44.1
chr16	6623526	6624189	664	296	62	398.15	42.12	19.44
chr16	7075420	7076144	725	382	71	218.34	16.87	43.11
chr16	7317907	7318651	745	393	67	131.37	9.67	50.77
chr16	7455184	7455548	365	234	36	160.86	13.62	48.46
chr16	7665599	7666125	527	197	30	115.92	15.08	50.4
chr16	8222947	8223755	809	384	127	115.91	8.11	50.39
chr16	8748893	8749487	595	269	49	283.27	25.14	33.97
chr16	9391168	9391785	618	366	62	204.09	15.81	44.85
chr16	10274428	10275073	646	325	44	132.6	13.59	50.49
chr16	10603280	10603980	701	339	72	102.36	9.24	50.25
chr16	11349259	11349898	640	438	91	114.7	7.04	50.46
chr16	12351761	12352376	616	348	56	142.28	13.22	49.66
chr16	12434099	12434788	690	373	54	119.06	10.45	50.33
chr16	12913219	12913743	525	167	90	105.7	6.98	49.32
chr16	13001463	13001983	521	264	35	185.02	19.9	46.97
chr16	14012951	14013969	1019	749	194	114.95	5.71	50.79
chr16	14378917	14379447	531	252	60	206.26	13.11	44.17
chr16	14836000	14836673	674	295	86	107.8	8.07	50
chr16	16189850	16190332	483	329	50	101.7	8.91	49.79
chr16	18548148	18548761	614	345	56	107.77	10.03	49.92
chr16	19386827	19387553	727	277	112	129.38	8.08	50.3
chr16	20613584	20613959	376	177	30	193.69	21.51	46.22
chr16	22207006	22207665	660	380	87	100.56	7.02	49.47
chr16	24528087	24528847	761	410	142	102.9	6.41	49.79
chr16	25701689	25702333	645	295	47	224.3	24.42	41.75
chr16	25719159	25719866	708	360	69	103.2	10.57	49.81
chr16	26974444	26974821	378	131	21	109.28	15.04	50.37
chr16	29105904	29106682	779	371	119	113.48	8.47	50.23
chr16	29321896	29322620	725	351	66	336.02	25.25	29.35
chr16	30420642	30421367	726	309	123	136.02	9.03	50.57
chr16	30825395	30825991	597	385	97	131.16	7.72	50.45
chr16	31489073	31489522	450	302	28	120.03	14.1	50.71
chr16	31967402	31968008	607	375	81	214.46	7.41	44.39
chr16	31985528	31986105	578	210	71	352.08	25.02	28.39
chr16	32000508	32001043	536	178	80	114.8	8.61	50.79
chr16	32049913	32050921	1009	574	91	137.12	6.43	50.29
chr16	32176102	32176677	576	177	84	124.22	7.84	50.81
chr16	32773577	32774333	757	386	103	104.35	9.04	50.04
chr16	32876436	32877036	601	376	119	697.83	31.74	21.74
chr16	32897775	32898427	653	355	48	296.68	30.21	32.12
chr16	32908840	32909699	860	404	106	407.46	13.8	19.79
chr16	32926585	32927072	488	341	54	216.19	17.12	44.04
chr16	32950998	32951742	745	354	79	320.93	21.21	30.05
chr16	32993591	32994579	989	271	123	295.66	8.71	32.97
chr16	33020591	33021378	788	393	81	283.79	17.99	34.41
chr16	33118763	33119453	691	303	82	104.51	8.74	49.71
chr16	33456938	33457854	917	456	143	188.21	9.95	46.52
chr16	33458594	33459470	877	459	195	315.68	9.14	29.91
chr16	33536919	33537678	760	375	79	178.66	11.89	46.49
chr16	33605425	33606075	651	324	44	120.19	12.96	51.11
chr16	33618611	33619642	1032	375	206	719.73	12.56	29.41
chr16	33646831	33647479	649	375	65	389.76	33.21	21.55
chr16	33673243	33674162	920	401	77	137	5.88	50.05
chr16	33715852	33716615	764	378	136	308.77	14.46	31.4
chr16	33723077	33723717	641	294	85	134.99	10.29	50.03
chr16	33740359	33741092	734	373	88	283.53	18.9	34.08
chr16	33763727	33764505	779	411	121	291.3	9.97	33.33
chr16	33776907	33777550	644	312	44	227.3	24.83	40.81
chr16	33798259	33798646	388	248	20	109.14	18.33	50.61
chr16	33956070	33957639	1570	416	271	202.77	9.52	44.44
chr16	34256548	34256990	443	254	23	124.95	19.41	51.01
chr16	34336993	34337663	671	365	66	104.28	10.98	49.9
chr16	34422879	34423453	575	203	43	103.77	11.22	49.96
chr16	34760563	34760997	435	197	21	109.02	19.41	50.48
chr16	49590436	49590859	424	147	37	168.79	16.35	47.19
chr16	50625881	50626302	422	119	23	126.84	12.6	50.87
chr16	52102137	52102860	724	371	66	154.01	13.24	48.66
chr16	52103598	52104284	687	311	63	113.06	10.25	49.98
chr16	61182760	61183282	523	223	35	206.28	28.3	44.35
chr16	62442548	62443011	464	275	26	147.73	24.8	49.44
chr16	68730331	68730870	540	310	31	169.31	23.17	46.96
chr16	68834109	68834695	587	257	57	127.15	11.68	51.12
chr16	69971292	69971801	510	243	34	194.26	19.59	45.52
chr16	71006062	71006767	706	411	69	132.41	9.44	50.49
chr16	71033458	71034251	794	368	163	164.87	8.96	47.94
chr16	71164809	71165517	709	376	47	114.76	9.83	50.74
chr16	73598997	73599588	592	336	37	103.5	13.7	49.91
chr16	73764625	73764976	352	173	23	102.24	12.48	49.85
chr16	77694156	77694860	705	355	54	103.8	10.25	49.86
chr16	77985581	77986119	539	267	36	124.29	15.59	50.87
chr16	78005420	78005942	523	244	72	102.36	6.9	50.25
chr16	78804256	78805002	747	376	62	108.64	9.94	50.09
chr16	79295431	79295859	429	163	31	106.51	10.98	49.65
chr16	81383711	81384346	636	333	58	178.59	14.58	46.26
chr16	85524460	85525032	573	331	58	165.46	12.26	47.81
chr16	86021019	86021744	726	300	56	276.88	18.96	34.58
chr16	87110876	87111387	512	190	56	122.11	10.4	50.5
chr17	14379	14724	346	133	32	130.39	12.91	50.5
chr17	1998078	1998614	537	368	87	111.43	7.59	50.19
chr17	2951906	2952382	477	243	81	125.31	7.23	51.03
chr17	4692986	4693667	682	382	75	143.83	8.81	50.36
chr17	5342353	5342989	637	194	140	116.54	5.08	50.67
chr17	6817017	6817732	716	348	69	159.67	12.98	48.57
chr17	6907940	6908614	675	345	76	132.57	10.97	50.44
chr17	7183769	7184418	650	271	120	146.82	7.87	49.66
chr17	7620232	7621065	834	512	77	161.93	11.19	48.02
chr17	8157158	8157596	439	136	22	116.92	19.41	50.39
chr17	8656985	8657750	766	399	89	167.68	10.33	47.83
chr17	8798069	8798822	754	387	82	110.29	9.16	50.36
chr17	9868743	9869435	693	358	71	133.5	11.38	50.6
chr17	10129983	10130758	776	411	96	220.47	11.38	42.5
chr17	10220390	10221149	760	364	92	403.33	23.82	20.41
chr17	10782259	10783005	747	346	75	294.27	22.7	32.98
chr17	11047765	11048493	729	379	90	105.7	8.89	49.32
chr17	11143182	11143565	384	251	24	135.89	21.01	50.86
chr17	11294505	11294866	362	152	20	100.8	15.31	49.77
chr17	11646164	11646603	440	249	31	202.04	22.65	45.03
chr17	12570636	12571166	531	221	54	103.8	8.76	49.86
chr17	13133744	13134112	369	263	23	109.01	14.93	50.5
chr17	13209736	13210359	624	329	69	181.14	12.74	45.81
chr17	14200663	14201112	450	190	44	132.6	9.46	50.49
chr17	14995080	14995673	594	270	39	139.44	18.12	49.37
chr17	15059290	15059814	525	300	82	245.59	14.89	40.82
chr17	15477121	15477617	497	251	42	166.03	12.98	47.83
chr17	18863921	18864638	718	361	92	112.75	9.15	50.14
chr17	18934867	18936236	1370	997	217	105.42	6.03	49.63
chr17	19265961	19266718	758	404	98	107.33	8.36	49.72
chr17	21219620	21220375	756	410	115	124.23	7.52	50.83
chr17	21353105	21353786	682	332	125	127.85	8.65	50.34
chr17	21793525	21794179	655	311	37	207.67	29.12	43.4
chr17	21837175	21837527	353	223	21	125.73	19.41	51.26
chr17	21902395	21904305	1911	1056	362	941.16	14.41	28.57
chr17	21905783	21906812	1030	468	228	786.09	20.44	30.77
chr17	21953661	21954232	572	247	68	353.54	27.51	28.76
chr17	22007190	22007551	362	173	44	227.3	14.86	40.81
chr17	22012369	22012864	496	272	50	131.19	10.31	50.41
chr17	22016999	22017646	648	376	78	444.79	34.39	16.22
chr17	22032950	22033602	653	327	46	176.62	16.24	46.03
chr17	22100031	22100616	586	362	58	153.45	11.75	49.08
chr17	22193811	22195026	1216	335	121	361.82	17.72	28.67
chr17	22202427	22203640	1214	852	109	632.01	35.07	19.35
chr17	25334614	25335321	708	369	77	228.29	18.08	40.64
chr17	25821043	25821685	643	382	80	208.78	12	43.47
chr17	26220099	26220915	817	380	72	164.74	10.78	47.87
chr17	26673839	26674515	677	364	65	122.09	10.32	50.37
chr17	27011802	27012302	501	314	38	129.6	13.17	50.42
chr17	27886624	27887219	596	281	31	165.7	23.72	47.96
chr17	31978600	31979097	498	330	28	121.45	17.34	50.57
chr17	32254870	32255295	426	182	29	144.78	14.93	49.52
chr17	32276135	32276572	438	221	22	116.16	17.06	50.48
chr17	32291303	32291718	416	226	22	121.41	20.49	50.49
chr17	32473450	32474051	602	253	87	143.42	9.12	50.24
chr17	32688385	32689109	725	285	227	161.18	6.06	48.45
chr17	33390599	33391094	496	210	33	137.82	16.66	49.79
chr17	34838657	34839390	734	347	103	104.35	7.67	50.04
chr17	36762411	36763239	829	385	148	169.89	8.96	46.75
chr17	37777930	37778597	668	439	185	133.43	6.91	50.47
chr17	38183122	38183896	775	324	90	100.54	7.44	49.38
chr17	39942504	39942993	490	204	64	164.43	9.75	47.65
chr17	43212411	43213075	665	406	222	194.63	7.44	44.85
chr17	43662244	43662997	754	413	78	316.52	20.9	30.32
chr17	43799548	43799930	383	146	33	104.96	10	49.69
chr17	43971465	43972074	610	315	86	119.47	8.85	50.43
chr17	44270536	44271236	701	346	45	153.15	10.99	48.65
chr17	44290074	44290829	756	392	112	178.15	10.76	46.16
chr17	44331062	44331786	725	332	93	100.6	6.89	49.54
chr17	44363774	44364620	847	428	170	178.07	7.9	46.12
chr17	45867246	45867912	667	363	65	148.8	12.44	49.59
chr17	46047866	46048435	570	365	99	121.28	6.38	50.43
chr17	46985545	46985956	412	258	29	108.9	11.79	50.1
chr17	48133811	48134337	527	158	54	260.03	24.09	37.44
chr17	48474759	48475236	478	184	107	117.46	5.99	50.34
chr17	48555666	48557361	1696	420	208	133.28	8.85	50.5
chr17	49512673	49513459	787	517	136	430.9	16.86	18.99
chr17	49538439	49539320	882	641	142	170.34	7.94	46.88
chr17	49617463	49618104	642	306	33	129.88	16.42	50.35
chr17	54577623	54578263	641	312	38	122.53	14.35	50.56
chr17	54669678	54670366	689	326	50	131.19	12.85	50.41
chr17	55183811	55184377	567	273	67	237.52	17.83	40.4
chr17	57916422	57917059	638	314	44	201.66	24.42	44.99
chr17	57976324	57977006	683	342	42	206.27	27.36	44.29
chr17	60023674	60024160	487	213	21	100.2	18.33	49.77
chr17	60781057	60781472	416	231	63	129.46	8.13	50.23
chr17	61045674	61046438	765	342	145	135.69	7.77	50.83
chr17	62028140	62028802	663	352	90	180.87	11.71	45.6
chr17	62211002	62211543	542	183	83	108.17	7.53	50.05
chr17	62915273	62916035	763	382	147	357.16	15.59	28.86
chr17	62957956	62958334	379	161	87	105.87	5.66	49.55
chr17	63274222	63274969	748	381	93	186.57	12.06	46.85
chr17	63810480	63810891	412	222	36	110.07	9.22	50.16
chr17	65216992	65217709	718	379	58	230.93	19.9	40.99
chr17	66770317	66770897	581	249	85	311.49	17.34	31.03
chr17	68625893	68626616	724	382	65	181.92	15.26	46.2
chr17	71185720	71186212	493	160	79	154.22	8.99	48.45
chr17	71560906	71561415	510	196	29	136.76	18.24	49.97
chr17	71952633	71953266	634	282	52	201.59	20.82	44.7
chr17	72653381	72654113	733	333	92	112.75	9.07	50.14
chr17	72915467	72915940	474	240	29	150.83	18.44	49.87
chr17	73511634	73512318	685	363	116	113.17	7.8	50.21
chr17	73520792	73521426	635	310	50	110.64	11.25	49.75
chr17	73585552	73585988	437	153	35	126.58	11.85	50.57
chr17	74554385	74555086	702	351	96	175.54	10.94	45.6
chr17	74864097	74864557	461	322	49	105.65	8.82	49.29
chr17	75724252	75724750	499	273	35	226.33	30.2	40.59
chr17	76170562	76171025	464	216	76	197.69	9.23	45.02
chr17	77384398	77385083	686	369	68	144.99	11.64	49.46
chr17	78448332	78448894	563	232	31	123.09	15.41	50.63
chr17	79227001	79227650	650	328	52	111.4	11.13	50.08
chr17	80342294	80342976	683	344	51	106.51	12.29	49.57
chr17	81152914	81154020	1107	425	281	649.05	7.97	20
chr17	81176723	81177191	469	205	58	208.92	14	43.63
chr18	11472	12152	681	324	69	116.92	11.73	50.32
chr18	5787923	5788211	289	165	21	142.14	20.49	49.6
chr18	5841496	5842113	618	280	44	109.1	12.77	50.54
chr18	6874202	6874865	664	329	55	188.56	17.34	46.87
chr18	12092607	12093054	448	317	46	144.99	12.46	49.49
chr18	13530864	13531354	491	217	31	169.31	24.73	46.96
chr18	14458469	14459089	621	303	66	104.28	8.38	49.9
chr18	14459639	14460346	708	354	61	351.43	32.46	27.5
chr18	22379214	22379477	264	132	22	125.53	14.45	50.99
chr18	47807787	47808216	430	258	41	201.59	19.25	44.81
chr18	50243240	50243616	377	233	37	148.22	13.67	49.75
chr18	52617349	52618012	664	306	55	126.56	13.12	50.55
chr18	63455625	63456159	535	204	41	201.59	23.29	44.93
chr18	67136460	67136967	508	263	33	104.96	11.37	49.69
chr18	76639005	76639491	487	229	29	153.14	20.27	48.61
chr19	267263	267770	508	296	78	107.09	6.55	49.57
chr19	480103	480569	467	248	50	205.96	16.26	44.19
chr19	535033	535421	389	136	22	114.93	16.79	50.77
chr19	921523	922227	705	315	128	114.61	7.28	50.53
chr19	982666	983098	433	213	50	101.7	6.08	49.79
chr19	1871194	1871658	465	194	22	112.17	17.25	49.85
chr19	2095776	2096353	578	289	26	105.16	14.67	49.81
chr19	3761509	3762089	581	238	70	199	11.32	44.76
chr19	5686994	5687655	662	273	92	136.71	8.95	49.82
chr19	5689823	5690478	656	385	124	139.42	8.59	49.31
chr19	5823437	5824039	603	283	49	137.17	11.77	50.32
chr19	6738309	6739026	718	328	93	110.87	8.93	49.83
chr19	6942842	6943170	329	177	23	102.24	11.66	49.85
chr19	7004125	7004913	789	415	105	106.07	8.08	49.53
chr19	7148925	7149492	568	394	98	141.21	8.37	49.44
chr19	7431692	7432321	630	366	96	183.71	11.26	46.43
chr19	7633109	7633743	635	339	91	109.2	9.36	50.51
chr19	7917576	7918571	996	717	129	102.34	5.52	50.2
chr19	8316135	8316652	518	179	38	176.82	19.97	46.28
chr19	8650656	8651355	700	377	50	109.71	10.06	50.23
chr19	9098842	9099286	445	182	26	126.2	19.93	51.47
chr19	10025214	10025834	621	319	71	150.7	10.68	49.77
chr19	10230274	10230931	658	359	96	116.06	9.25	50.48
chr19	11491455	11492130	676	330	79	104.93	6.83	49.63
chr19	13261114	13261459	346	129	21	109.28	15.49	50.47
chr19	13373044	13373636	593	340	63	105.65	9.04	49.25
chr19	14247484	14248587	1104	297	148	109.43	9	50.53
chr19	15590236	15590891	656	368	99	310.35	17.45	30.67
chr19	15666643	15667750	1108	729	156	204.53	7.89	44.15
chr19	15695272	15696009	738	371	124	106.98	7.31	49.62
chr19	15742456	15743096	641	335	58	114.19	11.72	50.18
chr19	16675638	16675948	311	181	21	131.7	19.42	50.66
chr19	17966190	17966940	751	385	108	110.99	9.16	49.93
chr19	18272095	18272601	507	203	36	110.07	13.03	50.16
chr19	18496736	18497483	748	358	119	143.24	9.69	50.35
chr19	23586492	23586981	490	192	39	184.97	17.06	46.73
chr19	28816197	28816656	460	264	74	110.22	6.29	50.28
chr19	29102329	29103018	690	332	49	164.26	16.38	47.36
chr19	29346946	29347574	629	328	35	133.83	15.42	50.83
chr19	29547106	29547398	293	164	17	101.61	17.25	49.69
chr19	29575057	29575713	657	310	40	170.67	21.71	46.88
chr19	29612512	29613186	675	314	39	103.34	12.36	49.84
chr19	29958663	29959290	628	251	59	215.85	18.75	44.44
chr19	29969566	29970007	442	191	35	133.83	13.67	50.7
chr19	30713129	30713825	697	333	59	276.8	27.74	34.48
chr19	30718572	30718977	406	128	33	137.82	14.14	49.79
chr19	30897434	30897927	494	187	44	323.86	39.9	30.73
chr19	30928786	30929284	499	245	30	160.39	19.55	48.58
chr19	31155463	31156222	760	408	72	122.56	10.08	50.66
chr19	31186055	31186440	386	209	29	183.67	21.12	46.29
chr19	31739995	31740473	479	337	58	165.46	10.72	47.81
chr19	32046602	32047020	419	122	20	103.35	15.1	49.87
chr19	34211986	34212420	435	133	31	169.31	20.29	46.96
chr19	34268631	34269505	875	438	224	133.12	7.53	50.72
chr19	35760280	35761074	795	449	87	123.34	6.26	50.95
chr19	36207591	36208392	802	407	121	102.37	4.75	50.3
chr19	38893338	38894084	747	431	113	112.91	7.6	49.95
chr19	38993434	38993816	383	130	31	169.31	19.29	46.96
chr19	39832428	39832884	457	301	72	108.71	6.59	50.13
chr19	40403956	40404710	755	392	96	121.61	9.93	50.62
chr19	41140190	41140981	792	415	174	112.04	7.76	49.83
chr19	41199363	41199748	386	226	21	109.28	14.4	50.37
chr19	44962886	44963796	911	548	69	109.86	7.81	50.18
chr19	48410482	48411184	703	354	89	244.64	15.96	40.99
chr19	48421210	48421900	691	386	85	121.8	8.84	50.49
chr19	48426646	48427254	609	320	88	115.11	8.61	50.52
chr19	48436975	48437707	733	381	93	147.54	11.09	49.31
chr19	48447645	48448377	733	422	105	177.12	10.94	46.35
chr19	49894976	49895613	638	354	100	124.88	9.74	50.94
chr19	50006166	50006744	579	322	72	115.44	8.33	50.43
chr19	50595642	50596190	549	350	68	127.79	8.88	50.2
chr19	50601128	50601701	574	194	104	287.48	13.33	33.78
chr19	50604046	50604782	737	345	116	264.65	14.77	36.5
chr19	50607157	50607841	685	287	99	181.22	11.54	45.95
chr19	50610315	50610883	569	214	69	170.03	11.04	46.94
chr19	50615558	50616228	671	307	77	144.9	10.39	49.43
chr19	50620877	50621503	627	336	59	110.66	10.25	49.82
chr19	50626235	50626932	698	350	70	114.03	10.03	49.89
chr19	50631526	50632211	686	376	77	216.73	13.38	42.74
chr19	50650644	50651088	445	206	74	286.97	13.76	33.56
chr19	51059632	51060381	750	384	124	111.19	6.75	50
chr19	51172504	51173022	519	304	83	102.55	6.91	49.67
chr19	51227631	51228592	962	186	106	299.35	11.97	30.6
chr19	51924991	51925561	571	376	144	137.09	6.96	50.27
chr19	51975856	51976712	857	530	108	110.99	8.36	49.9
chr19	52642357	52642832	476	280	80	114.8	6.46	50.79
chr19	54295992	54296843	852	399	172	131.86	7.81	50.63
chr19	54865455	54866008	554	244	30	100.01	12.4	49.6
chr19	54870959	54871500	542	245	37	148.22	18.49	49.75
chr19	55164470	55165259	790	374	73	126.91	8.95	51.07
chr19	56143608	56144282	675	298	98	107.33	7.88	49.72
chr19	56164813	56165551	739	345	184	175.66	9.19	45.81
chr19	56765028	56765644	617	287	78	149.53	11.26	49.71
chr19	57348656	57350035	1380	814	90	281.79	11.28	33.64
chr19	58341466	58341969	504	185	30	115.08	11.82	50.5
chr19	59025087	59025747	661	355	117	207.29	10.1	43.36
chr19	59117346	59118141	796	493	193	190.26	6.96	46.37
chr2	850008	850656	649	296	55	173.69	15.27	46.29
chr2	893908	894484	577	368	52	241.64	19.72	40.46
chr2	949886	950583	698	357	56	209.21	19.59	43.82
chr2	1131784	1132095	312	131	28	173.8	17.85	46.41
chr2	1604796	1605330	535	200	42	210.06	21.29	43.99
chr2	1891659	1892267	609	266	46	109.47	12.34	50.5
chr2	1900671	1901399	729	395	98	318.63	16.82	30.14
chr2	2124374	2125098	725	377	86	188.53	12.42	46.77
chr2	2233544	2234209	666	312	58	153.45	13.67	49.08
chr2	2238096	2238640	545	271	36	214.69	24.2	44.5
chr2	2295677	2295978	302	173	33	272.55	32.35	36.01
chr2	3785832	3786540	709	367	74	186.54	14.61	46.75
chr2	3852591	3853238	648	321	58	208.92	16.12	43.63
chr2	4810740	4811206	467	134	52	299.97	24.4	30.83
chr2	5431193	5431709	517	303	31	165.37	21.46	47.85
chr2	6056137	6056704	568	220	73	298.95	17.93	30.74
chr2	6072512	6073177	666	323	47	301.82	40.98	31.4
chr2	6666253	6666928	676	330	78	113.27	9.3	50.26
chr2	6968201	6968899	699	352	54	142.32	12.17	49.74
chr2	7006424	7007094	671	302	63	129.46	10.49	50.23
chr2	7062292	7062870	579	399	54	348.7	29.85	29.45
chr2	7147947	7148387	441	179	35	153.06	16.46	48.62
chr2	7169758	7170188	431	237	28	143	16.08	50.09
chr2	7258976	7259682	707	335	79	110.92	9.91	49.88
chr2	8680053	8680676	624	278	63	408.37	31.82	20.21
chr2	9953707	9954538	832	452	107	107.78	8	49.94
chr2	10179946	10180662	717	360	59	137.45	13.08	49.92
chr2	10264539	10265206	668	261	75	101.71	7.32	49.89
chr2	10549080	10549814	735	351	102	105.86	8.62	49.5
chr2	11557887	11558475	589	393	83	148.34	8.2	49.94
chr2	13366411	13366934	524	272	32	146.03	15.67	49.54
chr2	16079608	16080327	720	340	62	108.64	10.98	50.09
chr2	21116330	21116890	561	223	63	226.66	17.39	40.95
chr2	21326486	21326877	392	129	30	205.6	25.88	44.08
chr2	25388733	25389466	734	346	83	120.26	11.12	51.18
chr2	26189280	26189913	634	364	62	398.15	36.27	19.44
chr2	26457942	26458420	479	236	41	127.5	10.01	50.16
chr2	27309149	27309816	668	329	67	140.06	12.01	49.31
chr2	30249135	30249819	685	344	67	115.6	10.22	50.55
chr2	31030092	31030703	612	297	31	161.26	20.26	48.6
chr2	31456392	31457093	702	374	92	143.39	10.62	50.21
chr2	33311688	33312341	654	318	39	103.34	11.54	49.84
chr2	33475457	33475970	514	307	39	263.22	34.51	36.39
chr2	33906230	33906934	705	360	50	177.61	20.9	46.32
chr2	35260758	35261417	660	373	79	286.78	17.55	33.22
chr2	35424189	35424720	532	353	48	235.03	21.55	40.95
chr2	36096651	36097310	660	279	50	310.91	33.49	31.06
chr2	37084862	37085392	531	204	32	114.68	13.78	50.45
chr2	43506325	43506813	489	341	50	187.32	15.33	46.98
chr2	48849876	48850340	465	183	50	252.71	22.39	40.23
chr2	48954728	48955155	428	175	27	112.52	14.69	49.9
chr2	49482435	49482796	362	194	31	143.45	14.05	50.3
chr2	59676296	59676835	540	308	32	104.79	14.93	49.7
chr2	71450982	71451593	612	273	73	134.63	10.36	50.38
chr2	77661978	77662449	472	228	35	117.72	11.01	50.43
chr2	77749173	77749880	708	342	70	199	17.32	44.76
chr2	77963518	77963951	434	146	22	117.87	16.18	50.42
chr2	78182043	78182574	532	240	35	104.01	11.03	49.77
chr2	78658312	78658836	525	196	30	154.87	18.66	48.65
chr2	79088541	79089102	562	347	52	120.86	10.49	50.46
chr2	79206572	79207323	752	391	97	131.16	9.72	50.45
chr2	79226562	79227126	565	202	86	119.47	9.37	50.43
chr2	79268021	79268605	585	203	70	276.61	16.79	34.09
chr2	79358744	79359209	466	257	23	119.56	18.12	50.51
chr2	79450492	79451037	546	356	71	352.08	24.86	28.39
chr2	79462115	79462689	575	303	31	169.31	21.46	46.96
chr2	79757448	79757913	466	288	28	120.03	17.39	50.71
chr2	79968226	79968550	325	191	19	113.22	15.1	50.26
chr2	80019303	80019592	290	137	18	101.79	14.93	49.89
chr2	80082400	80083094	695	320	78	360.18	28.53	28.97
chr2	80087506	80088267	762	376	107	501.27	27.01	14.58
chr2	80103364	80104161	798	387	109	376.18	16.57	24.03
chr2	80209465	80210090	626	357	57	219.35	20.39	43
chr2	80300112	80300554	443	276	52	184.31	11.72	46.6
chr2	81234059	81234745	687	379	44	132.6	14.91	50.49
chr2	82121781	82122283	503	161	49	242.4	22.39	40.71
chr2	82461444	82461765	322	132	20	103.39	14.1	49.87
chr2	82571685	82572277	593	300	38	109.34	12.83	50.5
chr2	84484982	84485353	372	192	34	145.38	12.96	49.67
chr2	87568568	87569265	698	310	98	123.24	9.57	50.86
chr2	88110505	88111177	673	327	64	117.54	8.52	50.47
chr2	88120962	88121544	583	314	63	113.06	7.94	49.98
chr2	89894383	89894873	491	355	49	243.49	19.89	40.97
chr2	90108030	90108683	654	302	86	179.21	11.16	45.75
chr2	90126583	90127094	512	260	57	127.15	8.92	51.12
chr2	90276645	90277255	611	301	74	131.33	10.98	50.68
chr2	90534828	90535300	473	290	101	153.24	7.24	48.85
chr2	91757515	91758337	823	461	99	126.9	8.86	51.05
chr2	91816334	91817251	918	461	202	131.65	7.87	50.68
chr2	92082916	92083497	582	380	83	114.07	8.44	49.95
chr2	95539750	95540510	761	365	152	233.61	11.36	40.86
chr2	95742415	95743031	617	225	86	119.47	7.67	50.43
chr2	97215623	97216180	558	248	84	219.88	13.22	43.19
chr2	97246342	97246850	509	339	30	160.39	19.94	48.58
chr2	99496980	99497582	603	336	28	138.57	19.41	49.46
chr2	100106490	100107284	795	546	96	116.06	5.93	50.48
chr2	100877149	100877764	616	252	85	237.71	12.12	40.48
chr2	101893463	101893990	528	328	62	116.37	8.78	50.59
chr2	102448397	102449115	719	347	85	165.63	12.21	47.88
chr2	103202085	103202591	507	293	38	174.88	19.28	45.28
chr2	104649668	104650363	696	335	78	141.47	12.43	49.32
chr2	105028683	105029422	740	358	86	119.47	9.82	50.43
chr2	105796213	105796650	438	185	90	111.1	6.05	49.98
chr2	105961252	105962018	767	392	78	126.62	9.16	50.58
chr2	107078269	107079088	820	645	71	104.73	6.75	49.79
chr2	107178268	107178809	542	304	28	120.03	21.03	50.71
chr2	107254304	107255023	720	357	74	131.33	11.34	50.68
chr2	107484523	107485062	540	314	42	164.19	15.42	47.32
chr2	108243599	108244173	575	272	27	135.05	22.65	50.03
chr2	108549411	108549975	565	250	105	115.77	7.14	50.22
chr2	109341303	109341957	655	343	55	188.56	19.14	46.87
chr2	110555871	110556543	673	338	52	131.21	12.72	50.55
chr2	111140792	111141498	707	376	84	106.15	8.7	49.56
chr2	112211777	112212547	771	389	78	149.53	10.87	49.74
chr2	113174287	113174944	658	350	70	121.26	9.07	50.37
chr2	113184685	113185245	561	291	47	151.32	11.04	49.93
chr2	114361387	114362364	978	398	351	266.03	7.61	35.94
chr2	115300812	115301407	596	290	44	180.78	17.79	45.46
chr2	115486472	115487060	589	314	61	417.83	38.14	19.77
chr2	115712515	115713060	546	323	42	186.17	18.04	46.93
chr2	115840831	115841282	452	166	22	114.51	17.25	50.32
chr2	116408419	116408877	459	161	22	111.13	17.87	50.02
chr2	116497063	116497560	498	266	29	166.8	25.59	47.84
chr2	116667818	116668285	468	229	55	328.62	24.45	30.61
chr2	117267440	117268304	865	390	104	393	20.98	21.05
chr2	117453607	117454240	634	313	37	210.66	28.78	44.28
chr2	117504477	117505218	742	326	115	417.6	20.46	19.54
chr2	117709734	117710370	637	320	33	119.8	15.6	50.51
chr2	118169466	118170025	560	309	31	143.45	15.04	50.3
chr2	118227637	118228272	636	362	55	173.69	14.6	46.29
chr2	118293574	118294264	691	308	49	306.6	38.16	31.3
chr2	118529713	118530358	646	302	48	120.15	12.4	50.99
chr2	118906287	118906850	564	339	50	156.2	13.33	48.59
chr2	119079170	119079754	585	307	30	108.62	14.25	50.09
chr2	119612803	119613801	999	605	134	111.71	6.82	49.85
chr2	119622603	119623256	654	282	87	123.34	7.32	50.95
chr2	120048441	120048882	442	190	74	110.22	6.82	50.28
chr2	121062855	121063388	534	186	55	126.56	9.85	50.55
chr2	122353558	122354301	744	390	73	112.76	9.96	50.24
chr2	122948795	122949339	545	310	58	178.59	11.91	46.26
chr2	123058270	123058869	600	258	51	290.58	26.12	33.22
chr2	123718472	123719135	664	337	47	286.85	34.69	33.33
chr2	124272259	124272874	616	350	65	429.01	36.01	18.75
chr2	124751265	124751849	585	239	54	236.66	21.34	40.28
chr2	125511510	125511803	294	133	22	151.08	20.49	49.87
chr2	125567595	125568137	543	320	66	365.51	29.38	28.37
chr2	125673165	125673474	310	155	28	211.01	25.88	43.9
chr2	126502888	126503580	693	357	65	258.94	21.98	37.8
chr2	127002372	127003078	707	330	84	385.23	25.57	20.83
chr2	127117135	127117587	453	133	60	164.9	10.78	47.9
chr2	127240319	127240805	487	255	40	282.32	32.35	33.65
chr2	127285545	127286173	629	318	40	121.34	15.49	50.45
chr2	127391845	127392391	547	227	58	165.46	12.52	47.81
chr2	127954338	127954973	636	348	87	193.63	13.18	46.23
chr2	129352685	129353275	591	200	49	306.6	27.34	31.3
chr2	130939227	130940127	901	256	142	106.58	5.24	49.79
chr2	131609205	131609786	582	268	39	184.97	25.34	46.73
chr2	132559391	132560190	800	151	115	139.95	5.85	49.25
chr2	132615766	132616290	525	190	37	103.5	9.4	49.87
chr2	134644082	134644755	674	332	84	130.85	8.84	50.19
chr2	135249259	135249938	680	339	48	131.38	16	50.82
chr2	136182384	136182825	442	236	26	152.58	22.65	48.96
chr2	138417278	138417816	539	160	82	129.43	7.67	50.16
chr2	139586919	139587425	507	175	60	115.26	8.11	50.36
chr2	140843326	140843659	334	129	20	100.8	14.12	49.77
chr2	142156892	142157355	464	179	56	122.11	9.43	50.5
chr2	142312335	142312875	541	237	79	162.91	9.16	47.88
chr2	142664160	142664815	656	332	39	117.35	14.93	50.39
chr2	144828912	144829594	683	318	72	211.02	13.59	43.96
chr2	146351886	146352470	585	208	46	109.07	12.13	50.53
chr2	147280630	147281358	729	330	82	122.73	9.56	50.73
chr2	150451692	150452230	539	350	60	142.7	10.73	49.8
chr2	154354340	154355042	703	332	57	285.42	24.92	34.43
chr2	154626915	154627346	432	154	53	148.37	9.67	50.06
chr2	156008018	156008488	471	157	69	584.03	51.85	15.79
[truncated: 1,728 more rows]
