# Supplementary material for: Network analysis of ChIP-Seq data reveals key genes in prostate cancer
Source: Eur J Med Res. 2014 Sep 3;19(1):47. doi: 10.1186/s40001-014-0047-7 (PMC4171560; doi:10.1186/s40001-014-0047-7)
Supplement: Additional file 2: Table S2. — Peaks were significantly enriched in normal sample. [file 40001_2014_47_MOESM2_ESM.xlsx]

## Sheet: e10_negative_peaks
Supplementary Table 2 Peaks were significantly enriched in normal sample
Chromsome	Start	End	Length	Summit	Tags	#NAME?	Fold_enrichment
chr1	2361323	2362025	703	357	67	165.41	13.43
chr1	2486190	2486779	590	294	34	118.16	14.92
chr1	3449993	3450298	306	197	21	147.6	19.41
chr1	3619507	3620017	511	231	21	104.47	16.18
chr1	3701997	3702457	461	180	48	137.75	11.16
chr1	6474202	6474705	504	372	40	108.37	10.1
chr1	6496953	6497578	626	330	49	111.19	9.96
chr1	9065083	9065691	609	290	52	108.02	9.88
chr1	9069941	9070425	485	318	37	109.8	11.63
chr1	9653916	9654485	570	168	85	808.22	63.63
chr1	9675566	9676126	561	252	52	191.84	16.43
chr1	10590133	10590778	646	374	57	179.3	14.52
chr1	11710317	11710785	469	317	34	120.68	8.97
chr1	12027122	12027611	490	275	59	165.62	11.24
chr1	12661072	12661781	710	346	59	133.53	13.72
chr1	15468654	15469155	502	285	24	131.17	18.33
chr1	15691184	15691739	556	270	24	121.63	18.33
chr1	16320890	16321436	547	351	79	143.5	9.04
chr1	16951228	16951903	676	370	117	183.49	10.35
chr1	16982863	16983455	593	363	44	104.77	8.57
chr1	17083973	17084539	567	298	26	106.75	14.34
chr1	17201334	17201808	475	259	25	105.5	14.23
chr1	17273862	17274394	533	274	48	126.2	9.7
chr1	17538578	17538920	343	222	17	100.22	14.02
chr1	17591677	17592227	551	253	24	122.47	19.41
chr1	17603034	17603486	453	293	36	194.39	17.64
chr1	19664733	19665197	465	333	43	311.85	33.19
chr1	19687907	19688209	303	133	17	108.78	15.1
chr1	19766357	19766711	355	154	22	144.55	17.25
chr1	19969610	19969932	323	134	19	112.34	15.92
chr1	20484853	20485261	409	150	20	102.78	15.92
chr1	20491735	20492278	544	362	41	109.42	11.21
chr1	20693511	20693989	479	306	41	306.94	32.35
chr1	21059407	21059910	504	300	28	166.74	19.41
chr1	21661039	21661691	653	368	52	209.55	20.05
chr1	21921960	21922497	538	270	46	138.36	13.1
chr1	22141006	22141483	478	145	36	215.62	22.47
chr1	22984913	22985253	341	186	22	127.16	17.03
chr1	23156682	23157316	635	328	36	192.18	29.96
chr1	23188583	23189134	552	210	85	126.57	7.32
chr1	23407734	23408326	593	303	32	138.26	14.07
chr1	23536801	23537243	443	115	32	151.97	10.62
chr1	24439002	24439621	620	229	70	134.25	9.66
chr1	24711557	24712034	478	293	77	114.02	7.05
chr1	25475111	25475727	617	286	46	105.42	11.09
chr1	27189003	27189721	719	364	63	135.04	11.54
chr1	27728656	27729225	570	354	56	127.78	9.96
chr1	27849107	27850078	972	681	45	120.59	10.08
chr1	27943009	27943429	421	175	19	102.41	14.98
chr1	27970264	27970919	656	315	58	119.56	11.06
chr1	28045940	28046423	484	354	34	118.16	12.69
chr1	28980426	28980832	407	145	30	106.9	11.76
chr1	31157941	31158314	374	183	18	103.03	15.1
chr1	32179820	32180434	615	317	36	134.5	15.33
chr1	32405343	32405852	510	252	33	133.72	13.83
chr1	33472835	33473361	527	134	42	194.65	15.23
chr1	33603314	33603823	510	258	30	143.87	15.28
chr1	35686452	35687164	713	327	63	103.48	7.69
chr1	39981293	39981781	489	276	25	105.5	15.38
chr1	40075141	40075783	643	350	55	198.21	15.15
chr1	44374513	44374921	409	228	36	226.05	22.98
chr1	44557827	44558363	537	203	28	128.08	18.5
chr1	44703760	44704319	560	266	41	280.81	33.43
chr1	45250338	45250912	575	224	37	151.45	12.48
chr1	47022308	47022883	576	315	30	169.72	26.96
chr1	47570428	47570906	479	234	24	112.55	15.99
chr1	49335048	49335710	663	360	57	179.3	14.9
chr1	50904676	50905045	370	191	18	103.8	16.18
chr1	53935605	53936280	676	340	50	192.59	12.98
chr1	54788820	54789246	427	263	29	194.12	25.59
chr1	55013356	55013927	572	194	53	260.77	16.6
chr1	55266902	55267570	669	373	47	191.74	18.37
chr1	61984631	61985105	475	194	28	114.49	16.23
chr1	71823278	71823707	430	315	20	109.93	16.18
chr1	81640748	81641345	598	286	30	143.87	16.13
chr1	82843129	82843686	558	215	29	124.02	16.48
chr1	84326094	84326687	594	229	54	117.75	9.15
chr1	85070131	85070723	593	319	31	113.55	17.13
chr1	85960452	85960933	482	279	65	176.48	10.63
chr1	93119665	93119979	315	147	30	204.3	21.24
chr1	94146291	94146694	404	144	21	112.11	14.98
chr1	95065101	95065550	450	127	45	120.59	10.63
chr1	109743559	109744097	539	361	59	124.39	9.89
chr1	109781994	109782441	448	262	53	132.03	9.86
chr1	110230163	110230573	411	185	25	159.9	22.65
chr1	113286893	113287259	367	191	24	136.23	18.33
chr1	115632511	115632912	402	188	22	130.31	20.81
chr1	116711050	116711518	469	131	57	355.19	27.66
chr1	117636476	117637030	555	310	40	128.01	12.06
chr1	118385451	118385879	429	242	22	119.92	17.74
chr1	119870385	119870943	559	287	36	117.47	14.51
chr1	119990620	119991250	631	318	39	109.46	13.75
chr1	143668673	143669029	357	130	22	144.04	21.57
chr1	144567812	144568438	627	253	80	164.64	10.44
chr1	148527161	148527673	513	181	76	162.96	8.76
chr1	149297460	149298222	763	384	80	119.52	10.22
chr1	149914169	149914651	483	179	29	135.91	17.37
chr1	150186051	150186618	568	277	38	245.77	26.59
chr1	152708012	152708636	625	316	39	106.6	12.9
chr1	153505418	153506113	696	369	68	193.91	15.06
chr1	153589979	153590574	596	292	27	103.03	17.23
chr1	154878989	154879441	453	309	43	147.14	13.57
chr1	154989978	154990522	545	217	93	564.66	28.98
chr1	155034958	155035508	551	348	59	262.66	19.4
chr1	155995526	155996043	518	335	53	350.75	26.22
chr1	156654002	156654500	499	190	27	102.38	11.84
chr1	159791275	159791809	535	212	37	241.45	32.25
chr1	160737987	160738566	580	319	79	143.5	9.89
chr1	161275983	161276558	576	217	33	168.57	19.85
chr1	162010320	162010962	643	269	60	171.47	13.24
chr1	164674189	164674721	533	218	33	127.25	13.12
chr1	166853420	166854047	628	283	41	261.9	37.74
chr1	168204346	168204955	610	313	75	126.01	9.93
chr1	175190765	175191305	541	289	33	199	21.55
chr1	177897390	177897663	274	125	23	136.23	14.37
chr1	178006407	178007075	669	342	36	203.58	28.89
chr1	184348441	184348861	421	205	21	115.14	17.21
chr1	184633012	184633546	535	287	47	296.29	27.89
chr1	192475828	192476190	363	155	28	109.27	10.88
chr1	197304884	197305356	473	178	32	167.04	20.97
chr1	200149996	200150546	551	194	27	101.4	14.3
chr1	201058037	201058378	342	214	21	109.97	12.36
chr1	201345952	201346515	564	191	66	255.69	16.9
chr1	202179364	202179860	497	318	33	201.44	24.97
chr1	202182401	202182996	596	317	41	166.58	15.07
chr1	202558569	202558848	280	129	17	114.31	17.25
chr1	202563046	202563393	348	145	21	135.85	19.26
chr1	202758732	202759195	464	274	20	103.96	18.33
chr1	202821401	202821947	547	214	67	176.31	10.78
chr1	203017832	203018244	413	262	20	113.12	16.18
chr1	203095406	203095856	451	244	53	104.37	8.18
chr1	203338204	203338622	419	229	52	310.2	25.11
chr1	205407804	205408429	626	231	63	110.6	7.62
chr1	208410483	208411036	554	271	32	118.86	16.39
chr1	209171168	209171799	632	312	47	105.42	11.68
chr1	209203192	209203661	470	119	30	100.38	12.07
chr1	210059455	210059948	494	224	40	103.92	9.56
chr1	212117879	212118500	622	383	94	216.32	12.05
chr1	216843426	216843812	387	204	21	106	11.65
chr1	227100158	227100628	471	322	32	120.33	14.11
chr1	227730318	227730763	446	133	39	121.83	10.69
chr1	231908747	231909102	356	244	18	106.59	18.33
chr1	234324187	234324856	670	299	57	166.16	13.72
chr1	235781055	235781510	456	299	35	136.2	13.11
chr1	236109747	236110171	425	294	30	123.49	12.73
chr1	244110349	244110695	347	212	23	136.23	13.86
chr1	244577673	244578265	593	321	27	103.51	14.23
chr1	248782077	248782517	441	290	44	153.72	12.55
chr1	249135779	249136394	616	314	49	121	12
chr10	3509428	3509933	506	259	36	131.44	14.69
chr10	5060942	5061456	515	311	46	254.54	25.72
chr10	5671668	5672363	696	308	94	273.08	15.42
chr10	6763368	6763757	390	152	39	295.26	31.83
chr10	15033280	15033784	505	239	57	132.91	9.67
chr10	20100360	20100963	604	296	45	100.4	10.25
chr10	21625377	21625708	332	184	22	150.58	15.1
chr10	22392561	22393109	549	234	32	137.49	15.66
chr10	27541149	27541778	630	335	35	203.89	29.12
chr10	30215407	30215994	588	321	43	181.37	16.52
chr10	30673725	30674211	487	149	31	143.88	18.39
chr10	30676465	30676942	478	250	34	139.83	13.91
chr10	32428225	32428535	311	140	21	146.2	19.41
chr10	34594089	34594473	385	159	24	156.62	21.57
chr10	34778725	34779381	657	350	43	274.15	31.27
chr10	43332048	43332393	346	218	20	109.58	14.69
chr10	43697465	43698097	633	335	39	170.66	21.59
chr10	43857779	43858205	427	212	23	137.29	16.18
chr10	49614206	49614624	419	210	23	139.03	17.25
chr10	52051150	52051726	577	293	29	100.38	14.82
chr10	62606055	62606353	299	133	17	103.47	15.77
chr10	70310320	70310919	600	383	49	102.23	10.05
chr10	71275936	71276437	502	264	36	103.47	11.61
chr10	73465258	73465770	513	175	32	120.71	14.87
chr10	73473450	73473752	303	123	20	128.2	19.41
chr10	73485545	73486223	679	336	38	115.76	12.21
chr10	73499703	73500131	429	263	26	165.18	20.49
chr10	73717236	73717732	497	266	23	105.61	14.1
chr10	75912819	75913411	593	220	42	205.82	19.75
chr10	76868227	76868893	667	371	60	104.92	9.99
chr10	77411234	77411768	535	212	39	196.66	22.47
chr10	77686535	77687080	546	259	46	305.62	32.49
chr10	77862887	77863435	549	323	45	326.88	38.82
chr10	79597374	79597767	394	185	23	110.38	13.28
chr10	80811977	80812351	375	243	28	109.27	10.77
chr10	81518313	81518721	409	225	41	186.73	14.44
chr10	81924988	81925270	283	117	19	129.65	17.44
chr10	82295518	82295983	466	244	31	205.04	25.88
chr10	85061711	85062090	380	133	19	105.93	16.2
chr10	85677108	85677606	499	335	32	130.81	15.57
chr10	86016821	86017310	490	195	51	221.84	17.13
chr10	86027207	86027688	482	246	35	110.51	10.83
chr10	86475660	86476094	435	162	54	137.44	9.98
chr10	88282997	88283439	443	320	25	152.35	18.33
chr10	88453412	88453953	542	307	53	112.84	9.92
chr10	88720073	88720602	530	286	56	127.78	9.48
chr10	88726192	88727338	1147	334	83	221.56	11.24
chr10	89040419	89041007	589	260	37	156.1	18.28
chr10	89216485	89217110	626	297	53	273.46	26.84
chr10	90342780	90343316	537	252	33	206.52	24.8
chr10	90488186	90488658	473	254	26	134.89	16.83
chr10	90815120	90815679	560	271	25	126.56	17.83
chr10	91129184	91129651	468	282	57	132.91	9.35
chr10	91179311	91179843	533	247	31	106.59	13.91
chr10	91424823	91425366	544	365	51	320.46	25.47
chr10	91766771	91767409	639	287	60	399.06	41.61
chr10	94179849	94180197	349	211	24	166.24	21.57
chr10	94799385	94799834	450	284	49	171.49	12.87
chr10	94910688	94910992	305	175	20	137.69	17.25
chr10	95506314	95506987	674	347	44	126.5	15.57
chr10	95752181	95752612	432	220	21	118.26	16.18
chr10	95801614	95802124	511	307	25	126.56	19.14
chr10	96961423	96961901	479	212	44	315.17	33.71
chr10	99445249	99445863	615	301	34	150.4	18.73
chr10	99482739	99483127	389	210	20	117.9	17.25
chr10	101390160	101390705	546	238	57	106.74	9.54
chr10	101619301	101619759	459	259	24	118.38	14.61
chr10	101673452	101673997	546	271	26	140.28	24.8
chr10	102101902	102102452	551	383	48	115.72	8.53
chr10	102772464	102773314	851	313	134	219.9	7.62
chr10	102977146	102977641	496	254	27	104.79	14.6
chr10	102998344	102999031	688	356	45	285.88	37.74
chr10	105540898	105541436	539	302	66	375.7	19.18
chr10	105787804	105788451	648	298	39	135.94	17.8
chr10	106034225	106034968	744	389	63	446.61	45.29
chr10	112259202	112259618	417	241	31	130.81	12.49
chr10	112563616	112564046	431	176	42	286.51	31.48
chr10	120898979	120899470	492	165	39	255.8	29.48
chr10	121066052	121066560	509	277	38	264.73	28.04
chr10	121124441	121124888	448	168	23	110.38	15.94
chr10	123813355	123813889	535	407	50	137.43	9.45
chr10	126178280	126178652	373	193	21	130.6	15.1
chr10	126220635	126221082	448	191	37	123	10.07
chr10	126359926	126360434	509	289	23	110.38	17.16
chr10	126408070	126408536	467	142	37	177.34	16.32
chr10	126809518	126810091	574	291	25	126.87	19.41
chr11	783582	783977	396	201	54	168.06	10.5
chr11	1552782	1553197	416	119	22	130.46	16.18
chr11	3980261	3980594	334	202	21	118.28	15.01
chr11	8157172	8157548	377	209	18	102.45	17.25
chr11	8790031	8790580	550	282	24	122.63	18.33
chr11	9635460	9636118	659	346	47	206.98	23.37
chr11	10472671	10473049	379	178	37	299.15	33.43
chr11	10586243	10586643	401	201	28	143.38	15.02
chr11	12109720	12110286	567	230	37	235.85	29.73
chr11	12308957	12309585	629	335	54	137.44	13.84
chr11	12506877	12507422	546	236	49	131.77	9.64
chr11	12835108	12835461	354	226	22	144.8	18.33
chr11	13031425	13031855	431	157	20	109.74	17.25
chr11	13228752	13229158	407	264	38	129.42	10.5
chr11	17289248	17289619	372	162	25	170.03	22.65
chr11	19677523	19677989	467	230	20	102.85	13.91
chr11	29041837	29042208	372	241	47	235.69	15.92
chr11	29282449	29282796	348	182	38	103.8	8.06
chr11	33703842	33704273	432	299	27	174.19	25.88
chr11	34812123	34812558	436	187	46	372.04	42.07
chr11	34862180	34862861	682	331	50	150.17	13.01
chr11	36077921	36078488	568	178	59	115.89	8.31
chr11	44087418	44088046	629	321	36	194.39	25.44
chr11	45201545	45201936	392	254	19	108.37	16.18
chr11	46148549	46149197	649	285	65	248.54	20.19
chr11	46299823	46300472	650	331	49	206.62	18.93
chr11	46318448	46319053	606	277	35	124.74	14.75
chr11	46691422	46691745	324	132	40	159.34	11.53
chr11	47008661	47009044	384	251	33	251.59	31.27
chr11	47279510	47279804	295	131	27	185.2	20.35
chr11	57107816	57108247	432	149	20	109.56	18.33
chr11	58731062	58731492	431	285	20	109.74	16.18
chr11	58949746	58950353	608	324	42	173.93	21.06
chr11	60018929	60019512	584	248	40	142.57	16.53
chr11	60534756	60535087	332	170	19	121.09	18.33
chr11	61152226	61152936	711	382	44	126.5	14.65
chr11	63688591	63688988	398	204	39	221.25	16.69
chr11	63766492	63766868	377	126	18	102.45	14.02
chr11	64418362	64418925	564	209	54	127.18	8.95
chr11	64764273	64764722	450	169	34	156.75	14.4
chr11	66789025	66789695	671	329	51	103.27	10.61
chr11	67020118	67020591	474	294	45	120.59	9.01
chr11	67350798	67351306	509	350	24	129.87	19.41
chr11	68592926	68593453	528	305	26	112.87	16.61
chr11	71892672	71893275	604	249	47	174	17.19
chr11	73241176	73241537	362	238	29	135.91	14.64
chr11	73372014	73372449	436	138	71	103.05	6.97
chr11	74394594	74395027	434	189	20	109.2	17.25
chr11	75275051	75275407	357	203	20	124.18	19.26
chr11	76510296	76510800	505	182	28	150.94	18.73
chr11	78509591	78510096	506	201	46	126.23	9.91
chr11	78549376	78549848	473	308	29	160.81	19.49
chr11	79082124	79082546	423	233	25	154.9	23.24
chr11	79141393	79141810	418	128	19	101.08	11.48
chr11	85941091	85941711	621	302	56	364.76	34.96
chr11	93710207	93710508	302	123	17	109.01	16.18
chr11	94296649	94297235	587	246	29	128.08	21.1
chr11	94609814	94610233	420	174	22	127.16	20.97
chr11	95855472	95856102	631	353	33	152.61	21.64
chr11	95889048	95889360	313	130	24	158.27	17.83
chr11	96074797	96075260	464	254	43	173.76	14.9
chr11	100699073	100699561	489	166	45	145.56	12.32
chr11	102139289	102139988	700	339	47	254.69	29.13
chr11	102701891	102702509	619	400	36	179.41	14.98
chr11	103480082	103480729	648	272	84	280.06	18.14
chr11	108659161	108659607	447	296	30	123.49	13.95
chr11	109297096	109297552	457	288	38	163.6	12.71
chr11	110399644	110400179	536	335	49	131.77	10.04
chr11	110583876	110584243	368	195	18	104.19	16.18
chr11	110939788	110940285	498	260	32	196.74	24.8
chr11	112226399	112226900	502	192	24	131.17	21.57
chr11	112311258	112311761	504	169	47	174	16.61
chr11	113258497	113259119	623	298	39	193.78	17.11
chr11	119192109	119192888	780	437	86	215.17	13.32
chr11	119260521	119260953	433	170	19	100.89	11.86
chr11	119562065	119562342	278	120	19	134.97	18.33
chr11	119623059	119623419	361	232	21	118.28	16.22
chr11	120177248	120177791	544	261	48	155.52	12.95
chr11	121421035	121421390	356	134	19	115.71	16.18
chr11	121891625	121892096	472	239	32	105.36	10.16
chr11	121972298	121972719	422	242	28	152.03	18.97
chr11	122427230	122427676	447	250	21	115.43	18.33
chr11	122904442	122904840	399	248	19	107.03	17.25
chr11	123036547	123037050	504	340	48	106.19	8.97
chr11	128318453	128318959	507	222	24	130.24	20.49
chr11	128627075	128627667	593	287	31	130.81	14.81
chr11	128757901	128758287	387	127	30	112.25	10.89
chr11	128775720	128776226	507	288	44	104.77	9.49
chr11	130016063	130016579	517	321	28	128.08	18.59
chr11	132271874	132272454	581	289	32	138.26	19.58
chr12	1772264	1772767	504	177	34	224.96	32.35
chr12	3316978	3317450	473	230	32	105.36	11.07
chr12	3862160	3862561	402	194	22	127.16	16.06
chr12	4464966	4465542	577	343	40	103.92	11.17
chr12	6485587	6486283	697	319	48	164.88	17.09
chr12	7028713	7029053	341	151	29	108.67	10.58
chr12	7167645	7168193	549	264	76	405.53	25.08
chr12	12161216	12161763	548	297	38	129.42	12.31
chr12	22326135	22326504	370	170	40	115.23	8.57
chr12	22488380	22489187	808	272	85	682.25	42.8
chr12	25113068	25113696	629	303	88	108.34	8.6
chr12	25288871	25289302	432	133	27	174.19	19.41
chr12	26275988	26276446	459	309	36	146.58	14.01
chr12	26452110	26452636	527	303	30	169.74	19.74
chr12	32593049	32593424	376	248	22	139.41	21.57
chr12	33048596	33049077	482	141	29	104.11	12.31
chr12	33667729	33668212	484	304	33	127.25	11.91
chr12	47940725	47941279	555	300	36	116.7	13.86
chr12	48030794	48031517	724	354	62	139.27	12.47
chr12	49297501	49298118	618	334	42	156.14	18
chr12	49359268	49359605	338	144	33	197.33	18.99
chr12	49390400	49391016	617	303	57	333.15	30.92
chr12	49690205	49690846	642	302	54	148.64	11.86
chr12	49736045	49736782	738	407	89	123.47	6.11
chr12	49763504	49764163	660	321	39	193.78	18.95
chr12	49883390	49883963	574	318	26	109.73	15.81
chr12	50232610	50233192	583	362	56	127.78	10.92
chr12	50655344	50655903	560	319	32	160.21	18.46
chr12	51611632	51612223	592	236	54	269.17	25.5
chr12	52320338	52321055	718	388	67	214.33	15.13
chr12	52364495	52364910	416	296	28	152.03	19.48
chr12	52626491	52626938	448	311	29	189.83	26.96
chr12	52789388	52790086	699	423	69	121.98	9.06
chr12	53345918	53346383	466	154	32	138.26	12.8
chr12	53370042	53370597	556	204	45	118.63	9.48
chr12	53775516	53776043	528	352	56	102.27	7.72
chr12	56039768	56040407	640	331	47	144.42	10.79
chr12	56770890	56771484	595	326	29	135.91	21.39
chr12	57151126	57151739	614	357	67	120.69	9.75
chr12	57233530	57234216	687	320	73	110.94	9.43
chr12	62829387	62829879	493	258	41	197.97	20.43
chr12	63025581	63025973	393	215	30	215.88	23.72
chr12	63206908	63207418	511	299	39	266.79	32.83
chr12	67788324	67788956	633	314	35	110.51	13.7
chr12	70070081	70070544	464	238	22	102.55	11.3
chr12	75918881	75919496	616	325	54	148.64	12.92
chr12	76017437	76017872	436	305	35	141.44	14.46
chr12	76119320	76119782	463	178	24	118.38	13.87
chr12	76552388	76553063	676	314	49	102.23	10.42
chr12	86149412	86149937	526	306	34	134.28	16.89
chr12	88972753	88973309	557	325	38	156.76	17.02
chr12	89748944	89749529	586	304	26	119.14	14.98
chr12	90407246	90407585	340	134	19	105.66	15.34
chr12	90647674	90648079	406	146	28	150.4	14.98
chr12	93521360	93521997	638	251	43	202.26	17.02
chr12	100522251	100522720	470	229	47	110.53	9.39
chr12	103795254	103795541	288	132	40	115.23	7.65
chr12	103889785	103890416	632	347	80	173.67	12.2
chr12	104609367	104609657	291	162	39	366.04	37.74
chr12	105184132	105184845	714	352	61	134.24	13.37
chr12	107711289	107711975	687	317	43	133.13	12.16
chr12	110348682	110349252	571	185	44	188.9	16.04
chr12	110683321	110683672	352	180	24	151.59	16.85
chr12	111840659	111840935	277	155	24	189.25	23.72
chr12	113568427	113568852	426	275	33	127.25	14.13
chr12	115895110	115895662	553	247	28	130.94	17.87
chr12	117354504	117355163	660	311	36	143.94	16.34
chr12	121294638	121295183	546	333	62	149.07	10.76
chr12	121622103	121622783	681	360	47	281.38	23.41
chr12	121661506	121661784	279	133	22	127.16	14.63
chr12	123365288	123365776	489	180	25	105.5	13.19
chr12	123431064	123431571	508	361	47	263.6	20.29
chr12	124758083	124758773	691	339	43	133.13	14.12
chr12	125062914	125063446	533	238	26	112.87	14.37
chr12	125225444	125225919	476	180	24	136.2	20.49
chr12	127969951	127970413	463	265	20	104.12	15.1
chr12	128044291	128044862	572	222	46	151.91	12.07
chr12	130699230	130699724	495	191	29	160.81	21.32
chr12	130835944	130836300	357	122	22	144.04	21.57
chr12	132318209	132318844	636	308	36	101.88	11.24
chr12	133481235	133481696	462	294	41	186.73	17.3
chr12	133540475	133541022	548	260	26	125.74	17.79
chr13	20438785	20439356	572	307	37	236.86	29.12
chr13	20531346	20531753	408	203	29	145.84	15.38
chr13	22250786	22251349	564	249	33	111.7	13.2
chr13	25201113	25201742	630	299	74	204.6	14.16
chr13	26760649	26761128	480	198	40	170.86	18.48
chr13	30732952	30733272	321	149	18	103.85	13.11
chr13	31253730	31254383	654	351	44	108.77	11.61
chr13	31551734	31552320	587	280	30	101.13	8.92
chr13	34877521	34878010	490	243	23	124.75	20.49
chr13	35407512	35408022	511	341	33	127.25	13.12
chr13	37389127	37389502	376	255	24	110.38	13.38
chr13	39244733	39245149	417	209	22	127.16	16.66
chr13	40176522	40176990	469	340	26	112.87	11.24
chr13	40351425	40352412	988	336	88	152.96	7.4
chr13	40744977	40745410	434	307	25	154.41	22.65
chr13	41548645	41549332	688	368	50	140.25	11.98
chr13	41629309	41629702	394	269	25	105.5	14.17
chr13	42033019	42033531	513	189	61	109.28	8.69
chr13	42479751	42480364	614	202	61	165.3	10.28
chr13	44817440	44817871	432	148	30	204.27	26.96
chr13	45222436	45223099	664	325	40	115.23	15.37
chr13	45491614	45492071	458	123	21	112.78	11.77
chr13	45492320	45492759	440	225	27	172.19	22.65
chr13	45768508	45769127	620	326	28	144.01	20.49
chr13	45814335	45814845	511	215	27	120.4	17.61
chr13	46015623	46016156	534	285	33	197.33	27
chr13	46064145	46064565	421	298	25	126.56	17.34
chr13	47302967	47303267	301	183	17	109.25	17.25
chr13	48368962	48369613	652	311	38	115.76	14.16
chr13	48372928	48373521	594	292	29	116.31	16.31
chr13	49078833	49079280	448	124	29	189.83	25.88
chr13	49323869	49324252	384	185	29	100.38	9.86
chr13	49814174	49814720	547	177	54	127.18	10.85
chr13	50443651	50444137	487	183	20	100.2	18.33
chr13	54759891	54760274	384	194	25	126.56	15.1
chr13	56925268	56925680	413	166	22	127.16	15.47
chr13	60665761	60666230	470	131	38	145.17	14.52
chr13	60943109	60943773	665	340	34	118.46	14.36
chr13	67501211	67501526	316	187	23	136.23	15.78
chr13	67568350	67568693	344	184	32	160.21	14.43
chr13	70431365	70431949	585	235	78	172.98	10.87
chr13	71814949	71815568	620	282	45	277.77	29.72
chr13	73096039	73096530	492	286	22	115.87	16.18
chr13	73139870	73140545	676	383	76	182.34	11.45
chr13	73225318	73225761	444	311	25	105.5	11.97
chr13	73413799	73414488	690	372	57	154.13	13.24
chr13	74282567	74283083	517	170	66	109.1	8.34
chr13	74296311	74296856	546	196	51	111.97	11.31
chr13	74341872	74342208	337	204	29	194.12	22.72
chr13	74409140	74409792	653	348	50	121	12.39
chr13	74589112	74589705	594	319	32	184.09	26.96
chr13	74614350	74614780	431	219	34	153.53	13.45
chr13	74860998	74861580	583	268	63	135.04	9.77
chr13	75257424	75257953	530	296	29	170.3	26.96
chr13	75793902	75794459	558	155	66	102.35	7.28
chr13	75931963	75932452	490	315	33	111.7	12.39
chr13	75939694	75940143	450	249	23	132.48	19.41
chr13	77396803	77397214	412	208	34	206.78	19.29
chr13	77458236	77458736	501	352	34	225.78	29.12
chr13	78096209	78096561	353	117	18	107.2	15.1
chr13	80205189	80205755	567	316	44	139.3	13.13
chr13	80250472	80250798	327	161	24	155.17	19.85
chr13	80604551	80605065	515	251	46	227.3	20.39
chr13	81626076	81626533	458	180	21	113.42	15.1
chr13	90014042	90014495	454	278	22	102.55	13.6
chr13	90086850	90087334	485	229	21	108.72	17.25
chr13	95266379	95266709	331	181	23	136.23	15.7
chr13	96216308	96216852	545	234	27	134.4	15.92
chr13	96356662	96357103	442	289	37	138.25	12.83
chr13	99250333	99250671	339	165	17	101.03	11.86
chr13	100039671	100040144	474	197	57	114.81	8.52
chr13	100230825	100231393	569	229	37	123	14.68
chr13	100266808	100267269	462	194	26	131.01	14.15
chr13	102743416	102743991	576	287	29	100.38	11.09
chr13	103046419	103046738	320	194	18	114.36	18.33
chr13	103981256	103981618	363	210	18	105.18	15.1
chr13	104162318	104162854	537	245	26	141.18	18.19
chr13	106735828	106736381	554	311	55	212.91	16.22
chr13	108726786	108727136	351	198	19	116.8	16.18
chr13	109928143	109928602	460	217	25	148.59	21.57
chr13	110262773	110263325	553	299	25	126.56	17.6
chr13	110522039	110522462	424	149	33	238.12	28.04
chr13	110742082	110742683	602	280	33	191.54	21.57
chr13	110760446	110760840	395	177	19	106.13	14.77
chr14	22590032	22590643	612	277	36	103.94	12.84
chr14	22635770	22636335	566	320	34	118.16	12.72
chr14	22652937	22653545	609	355	31	108.85	17.48
chr14	22694115	22694556	442	241	44	115.05	10.19
chr14	23305334	23305746	413	240	19	104.43	16.18
chr14	23768728	23769354	627	334	41	109.42	12.92
chr14	24489279	24489683	405	111	20	114.68	14.02
chr14	24748813	24749333	521	205	38	129.42	14.31
chr14	29226187	29226852	666	304	77	298.44	17.29
chr14	39886121	39886535	415	252	31	130.81	12.95
chr14	46134103	46134524	422	290	28	109.27	12.12
chr14	50320428	50320942	515	263	41	109.42	8.68
chr14	51560452	51561058	607	276	36	213.37	30.17
chr14	59108098	59108682	585	317	33	111.49	13.67
chr14	60732937	60733464	528	371	54	101.01	8.7
chr14	61188297	61188663	367	255	22	127.16	17.41
chr14	61655759	61656194	436	131	30	138.73	17.48
chr14	61747287	61747686	400	122	20	115.67	16.18
chr14	62391569	62392198	630	285	41	109.42	12.98
chr14	64527210	64527734	525	320	72	171.39	11.08
chr14	65637666	65638098	433	199	24	120.79	12.48
chr14	67914458	67914923	466	275	21	111.99	16.18
chr14	69392829	69393391	563	308	38	129.42	14.06
chr14	69408424	69408914	491	261	50	251.68	21.47
chr14	69765973	69766368	396	229	20	114.72	13.71
chr14	70183500	70184171	672	342	45	225.97	23.97
chr14	73012176	73012659	484	283	26	152.63	20.49
chr14	74515012	74515596	585	248	29	130.28	15.81
chr14	74926125	74926809	685	355	50	156.81	16.25
chr14	75614101	75614684	584	265	42	194.65	20
chr14	75697040	75697527	488	307	28	103.68	9.8
chr14	77427375	77427809	435	132	32	160.21	19.55
chr14	77519548	77520155	608	265	57	209.66	15.56
chr14	78270771	78271376	606	372	52	149	12
chr14	93500673	93501042	370	244	33	111.7	9.7
chr14	94821708	94822267	560	321	38	212.18	25.17
chr14	94879189	94879689	501	325	48	180.94	13.88
chr14	96692113	96692538	426	194	20	110.67	17.25
chr14	96722719	96723198	480	193	27	120.4	14.38
chr14	100075632	100076299	668	352	59	154.05	13.54
chr14	100784570	100784884	315	152	31	113.55	9.44
chr14	100883649	100884255	607	285	57	440.12	46.37
chr14	103821005	103821686	682	340	55	180.75	16.9
chr14	105147605	105148034	430	244	21	118.28	18.25
chr14	105287047	105287593	547	200	41	284.71	35.59
chr14	105293867	105294428	562	300	36	151.44	17.19
chr15	31657973	31658431	459	242	29	186.99	23.72
chr15	33570945	33571433	489	261	21	108.04	17.25
chr15	37398453	37398973	521	365	36	169.29	20.16
chr15	40799255	40799660	406	199	39	301.56	35.48
chr15	42064729	42065412	684	417	80	173.67	11.82
chr15	43511042	43511637	596	275	35	161.35	15.62
chr15	45131201	45131524	324	172	19	101.08	11.33
chr15	45545562	45546082	521	289	26	112.87	10.15
chr15	45670216	45670641	426	237	21	119.42	16.18
chr15	52093459	52094121	663	323	69	165.72	13.01
chr15	54161128	54161618	491	299	23	101.72	14.98
chr15	56091922	56092495	574	250	42	115.01	10.39
chr15	57664327	57664768	442	278	25	152.58	19.41
chr15	59158383	59158797	415	286	26	167.85	25.68
chr15	60028245	60028814	570	343	36	169.29	19.92
chr15	61224812	61225342	531	210	33	208.01	26.96
chr15	63220416	63220798	383	178	20	109.58	12.43
chr15	64208128	64208704	577	302	27	143.18	22.65
chr15	64361500	64362135	636	367	40	138.21	16.42
chr15	65197678	65198226	549	240	53	338.43	29.21
chr15	67258514	67259122	609	307	37	123	13.18
chr15	68664775	68665279	505	266	32	105.36	11.82
chr15	69121233	69121808	576	301	37	137.2	14.45
chr15	71429221	71429460	240	121	19	109.17	11.39
chr15	72565101	72565548	448	182	42	328.31	37.45
chr15	74243334	74243812	479	293	45	132.38	11.96
chr15	74495165	74495589	425	226	20	110.85	19.41
chr15	75280358	75280818	461	231	32	216.56	29.12
chr15	75437817	75438285	469	198	26	155.88	19.41
chr15	75986890	75987488	599	268	44	255.04	27.46
chr15	76013279	76013892	614	301	37	177.34	19.93
chr15	79007145	79007500	356	174	19	115.71	15.1
chr15	79206144	79206638	495	366	49	143.65	12.83
chr15	79327520	79327969	450	217	28	179.45	21.57
chr15	80877808	80878609	802	437	65	336.94	26.7
chr15	80928804	80929379	576	335	28	152	25.88
chr15	82737432	82737833	402	188	40	115.23	8.49
chr15	83001885	83002578	694	372	50	236.05	19.49
chr15	83113970	83114351	382	151	34	118.16	9.66
chr15	84841235	84841926	692	366	59	223.64	16.41
chr15	84976274	84976988	715	469	45	278.98	20.49
chr15	85043687	85044316	630	337	42	173.93	18.29
chr15	85712082	85712485	404	178	56	110.14	6.51
chr15	89157587	89158144	558	352	71	225.52	14.01
chr15	89454830	89455303	474	277	28	172.73	23.54
chr15	89942389	89942835	447	277	26	160.88	20.49
chr15	90514666	90515282	617	295	62	121.65	10.29
chr15	91923273	91923735	463	370	34	104.43	6.55
chr15	92399152	92399746	595	263	41	134.29	14.26
chr15	92429114	92429410	297	134	26	204.49	26.96
chr15	92516734	92517282	549	216	45	196.54	17.99
chr15	92603068	92603471	404	264	19	106.09	14.02
chr15	94110060	94110470	411	214	34	206.78	22.32
chr15	101454972	101455437	466	221	30	107.76	13.07
chr16	642327	642950	624	322	44	188.9	22.2
chr16	795626	796207	582	300	38	158.22	17.38
chr16	1873714	1874201	488	277	48	244.17	21.41
chr16	2888818	2889334	517	234	51	383.8	37.76
chr16	3144461	3145077	617	313	53	154.91	13.2
chr16	4359537	4360124	588	351	40	165.95	14.4
chr16	4363784	4364245	462	236	37	123	9.61
chr16	4377833	4378468	636	496	45	193.64	14.63
chr16	4732859	4733411	553	289	45	160.39	16.98
chr16	8729074	8729633	560	363	53	142.95	10.91
chr16	8888906	8889439	534	250	27	113.81	14.23
chr16	20886017	20886672	656	321	50	178.19	16.97
chr16	21012601	21013168	568	230	38	115.76	13.61
chr16	22067253	22067528	276	134	17	112.34	16.54
chr16	22134487	22134908	422	129	21	120.21	18.33
chr16	23444051	23444443	393	238	39	129.61	9.68
chr16	27791139	27791785	647	281	44	153.72	14.05
chr16	28338058	28338719	662	340	42	115.01	13.22
chr16	28386260	28386941	682	345	60	148.73	12.49
chr16	29329215	29329810	596	327	38	240.55	30.2
chr16	29796389	29796838	450	147	34	177.06	18.88
chr16	29830840	29831274	435	273	33	146.66	14.76
chr16	30066201	30066820	620	322	48	115.72	11.46
chr16	30609463	30609949	487	211	67	113.33	8.84
chr16	30946365	30946823	459	269	35	110.51	11.46
chr16	31483975	31484410	436	272	35	254.67	25.68
chr16	46657177	46657740	564	227	46	115.3	10.26
chr16	46891269	46891829	561	375	43	197.31	18.58
chr16	54971161	54971798	638	349	52	373.3	39.9
chr16	55702937	55703333	397	281	20	115.65	18.19
chr16	56566545	56566962	418	246	31	218.75	30.2
chr16	56885934	56886351	418	122	27	120.4	12.52
chr16	57079593	57080248	656	285	57	286.21	27.03
chr16	57509625	57510300	676	350	42	173.93	16.46
chr16	57643446	57643885	440	184	21	116.73	17.25
chr16	57893110	57893760	651	343	35	167.45	20.43
chr16	58028581	58029070	490	311	26	112.87	15.42
chr16	58277380	58277838	459	226	20	104.8	16.18
chr16	62224213	62224882	670	346	84	204.31	11.84
chr16	62228714	62229310	597	272	36	116.7	13.42
chr16	65606133	65606603	471	199	25	126.56	16.76
chr16	66549546	66550142	597	356	32	105.36	10.62
chr16	66623259	66623684	426	246	44	210.79	13.68
chr16	66994759	66995416	658	328	73	124.64	10.56
chr16	67203529	67204014	486	235	43	181.37	14.11
chr16	67360540	67360947	408	282	22	132.17	22.65
chr16	67427094	67427505	412	281	22	131.31	21.57
chr16	67433174	67433983	810	363	59	393.97	36.67
chr16	67450263	67450775	513	180	31	151.97	21.52
chr16	67499575	67500253	679	326	71	460.41	40.69
chr16	67570797	67571134	338	133	21	139.02	19.41
chr16	67678554	67678964	411	207	28	109.27	13.34
chr16	67701691	67702351	661	302	83	179.39	11.55
chr16	68479215	68479860	646	324	58	148.53	11.39
chr16	69085255	69085743	489	269	21	108.04	15.1
chr16	69432171	69432713	543	241	36	161.58	15.36
chr16	70429094	70429794	701	351	60	129.28	11.29
chr16	70772248	70772813	566	248	48	106.19	10.86
chr16	70842269	70842783	515	210	30	123.49	16.07
chr16	72564397	72564878	482	194	20	101	15.1
chr16	74266611	74267017	407	120	22	109.95	13.32
chr16	74483426	74483868	443	219	25	152.35	20.49
chr16	74758868	74759241	374	129	22	139.89	20.49
chr16	75144305	75144874	570	333	36	103.94	11.1
chr16	75584133	75584672	540	228	63	118.21	8.62
chr16	80958266	80958740	475	329	42	115.01	9.78
chr16	81175059	81175459	401	122	19	101.08	13.02
chr16	82028163	82028586	424	132	22	128.78	19.41
chr16	82095450	82096077	628	269	68	160.45	11.42
chr16	82674800	82675263	464	280	32	138.26	14.48
chr16	82789035	82789504	470	353	25	126.56	15.84
chr16	84656242	84656822	581	344	68	181.95	12.83
chr16	84771588	84772654	1067	373	114	108.24	6.66
chr16	85120228	85120886	659	291	73	104.63	7.8
chr16	85380828	85381283	456	223	44	210.79	17.08
chr16	85425154	85425578	425	265	20	110.85	14.02
chr16	85431088	85431619	532	227	30	169.74	24.91
chr16	85563347	85563681	335	167	17	101.31	16.05
chr16	87622253	87622648	396	270	24	153.87	19.41
chr16	87686854	87687379	526	286	26	108.01	13.48
chr16	87990436	87990754	319	194	24	145.48	16.73
chr16	88751403	88752101	699	332	57	166.16	10.47
chr16	89423283	89423832	550	262	22	102.55	16.48
chr16	89445906	89446391	486	189	27	161.42	21.57
chr16	89640873	89641519	647	329	45	296.95	36.67
chr16	89665736	89666314	579	275	41	134.29	14.31
chr17	1687174	1687827	654	305	36	116.7	15.78
chr17	3438748	3439295	548	208	36	194.39	20.52
chr17	4837522	4838124	603	264	35	209.95	25.88
chr17	5095122	5095645	524	166	40	128.01	13.74
chr17	5697100	5697636	537	249	34	153.53	20.11
chr17	7051212	7051639	428	188	22	102.55	15.23
chr17	7216499	7216905	407	197	19	105.53	14.02
chr17	7801023	7801580	558	282	34	104.43	12.54
chr17	7885969	7886360	392	237	40	103.92	8.81
chr17	7982537	7983096	560	201	48	126.2	10.49
chr17	8024854	8025238	385	252	35	136.54	11.1
chr17	15752165	15752851	687	417	47	158.35	13.57
chr17	16188974	16189460	487	338	42	173.93	16.87
chr17	16318165	16318772	608	260	31	113.55	14.96
chr17	16331224	16331803	580	352	69	121.98	10.86
chr17	16367025	16367505	481	172	23	126.42	19.41
chr17	16440190	16440678	489	156	40	202.16	21.37
chr17	16764546	16765042	497	166	37	235.85	27.92
chr17	16959164	16959425	262	132	22	125.19	14.39
chr17	17216823	17217336	514	296	47	174	15.02
chr17	17291381	17291916	536	207	59	378.79	29.44
chr17	17343283	17343817	535	225	53	132.03	10.27
chr17	17677967	17678352	386	141	36	148.71	14.04
chr17	17888868	17889387	520	242	25	105.5	14.02
chr17	17997264	17997720	457	216	49	121	8.22
chr17	18046244	18046875	632	331	37	109.8	11.36
chr17	18355104	18355587	484	278	22	117.28	15.1
chr17	19139033	19139532	500	245	23	110.38	14.98
chr17	21355406	21356018	613	365	82	127.58	9.46
chr17	25263698	25264206	509	185	43	109.61	10.85
chr17	26734340	26734858	519	332	39	272.2	30.2
chr17	26753160	26753747	588	252	35	164.01	17.23
chr17	27175557	27176038	482	303	40	115.23	9.85
chr17	27206005	27206524	520	237	38	206.38	22.47
chr17	27940343	27940796	454	272	35	216.36	20.4
chr17	27944100	27944639	540	193	73	253.53	15.93
chr17	27944969	27945520	552	216	52	395.05	42.38
chr17	27946051	27946711	661	353	38	163.6	21.22
chr17	28977848	28978310	463	209	55	231.86	15.61
chr17	29297241	29297708	468	188	25	140.6	17.21
chr17	29388614	29389072	459	233	24	139.66	21.57
chr17	31619491	31619998	508	228	35	161.35	19.03
chr17	33325007	33325581	575	368	64	100.84	8.12
chr17	37021088	37021611	524	225	40	227.84	26.25
chr17	37039838	37040173	336	163	21	138.86	19.26
chr17	38095744	38096191	448	268	27	120.4	14.77
chr17	38347845	38348364	520	248	44	139.3	10.98
chr17	38440577	38441073	497	286	33	145.83	17.37
chr17	38505771	38506223	453	149	27	169.02	22.65
chr17	38589871	38590439	569	256	46	126.23	9.51
chr17	39562338	39562858	521	247	44	268.1	25.76
chr17	39652779	39653555	777	391	100	324.44	17.97
chr17	39771805	39772263	459	134	23	130.67	21.57
chr17	39776828	39777082	255	128	17	117.39	18.33
chr17	40700080	40700513	434	258	30	203.71	24.8
chr17	40705266	40705676	411	205	25	123.95	16.48
chr17	40833040	40833759	720	364	54	174.37	17.84
chr17	41176440	41176836	397	166	50	372.64	30.48
chr17	41867504	41868067	564	320	37	138.25	15.31
chr17	41995056	41995575	520	228	25	136.48	21.57
chr17	42160806	42161389	584	223	44	153.72	14
chr17	42192829	42193541	713	349	54	148.64	15.31
chr17	42287495	42288242	748	384	70	450.27	39.22
chr17	42600380	42600851	472	321	42	104.26	10.33
chr17	42909112	42909569	458	326	27	152.66	19.66
chr17	42988283	42988875	593	331	43	109.61	11.28
chr17	43186270	43186695	426	132	20	110.67	15.1
chr17	43796978	43797550	573	339	50	137.43	12.57
chr17	44026284	44026927	644	346	43	233.66	28.3
chr17	45899035	45899556	522	212	25	136.1	19.41
chr17	46114117	46114683	567	382	44	310.27	34.51
chr17	46563940	46564356	417	206	31	219.06	29.12
chr17	48156852	48157566	715	345	70	284.93	22.25
chr17	48192092	48192640	549	344	64	241.45	16.13
chr17	48504624	48505295	672	354	43	180.11	19.35
chr17	50235762	50236337	576	302	27	120.4	17.26
chr17	53380928	53381397	470	305	26	134.89	19.36
chr17	55629716	55630099	384	132	23	136.23	20.13
chr17	55952748	55953311	564	220	38	163.6	15.09
chr17	56026053	56026408	356	228	23	154.2	22.65
chr17	58498533	58499333	801	233	97	731.47	34.12
chr17	60256967	60257310	344	213	27	199.34	25.88
chr17	61926485	61926914	430	159	29	152.64	16.48
chr17	64911142	64911761	620	256	66	170.74	13.44
chr17	66596332	66596699	368	134	20	122.36	19.41
chr17	70026505	70027016	512	220	28	164.99	20.49
chr17	70385174	70385660	487	243	24	100.61	10.49
chr17	71336182	71336787	606	356	39	208.06	25.8
chr17	71416969	71417587	619	343	34	134.28	15.9
chr17	74244416	74244975	560	296	22	102.55	16.78
chr17	74366374	74367049	676	464	63	291.34	14.98
chr17	74454474	74455078	605	363	63	110.6	8.69
chr17	74589382	74589794	413	281	20	113.12	16.18
chr17	75045511	75045854	344	215	24	132.44	17.23
chr17	75396670	75397047	378	166	19	110.54	17.12
chr17	76311078	76311807	730	600	36	192.44	16.18
chr17	76342720	76343119	400	270	25	162.64	20.49
chr17	76824533	76825046	514	232	36	131.44	14.44
chr17	76973954	76974332	379	229	25	168.13	22.65
chr17	77086569	77087079	511	194	38	152.86	15.18
chr17	80087037	80087411	375	127	21	118.28	17.79
chr17	80626339	80626824	486	250	30	123.49	13.95
chr17	80920994	80921515	522	268	36	169.29	22.16
chr18	2083588	2084216	629	305	39	193.78	23.56
chr18	3297313	3297789	477	260	63	381	24.5
chr18	3380407	3380985	579	352	36	169.29	13.73
chr18	3441249	3441784	536	239	25	133.51	20.49
chr18	3985577	3986047	471	327	26	134.89	17.64
chr18	7164448	7165120	673	365	48	150.57	14.7
chr18	7349466	7349838	373	187	18	103.22	16.18
chr18	7950816	7951295	480	159	36	252.52	33.43
chr18	8084014	8084680	667	360	49	187.97	18.49
chr18	8367261	8367741	481	291	45	351.3	40.98
chr18	8426350	8426872	523	227	30	143.87	19.59
chr18	8706862	8707452	591	264	25	124.07	16.18
chr18	9661623	9661990	368	193	28	202.41	23.72
chr18	9683325	9683740	416	254	28	188.36	20.49
chr18	9792483	9792943	461	302	30	135.91	17.96
chr18	10015970	10016602	633	333	30	100.38	14.22
chr18	11860004	11860542	539	320	26	112.87	17.76
chr18	12246936	12247331	396	222	29	204.39	23.72
chr18	12283068	12283707	640	305	41	258.8	30.2
chr18	12539733	12540363	631	344	31	113.55	16.2
chr18	19333813	19334296	484	298	29	160.81	19.03
chr18	21544410	21544850	441	287	39	221.25	17.84
chr18	21656165	21656780	616	265	46	287.53	29.53
chr18	22008595	22009047	453	300	33	127.25	10.66
chr18	23985188	23985893	706	346	46	184.44	24.09
chr18	24035949	24036449	501	296	35	185.66	21.02
chr18	24037821	24038386	566	269	24	118.38	19.08
chr18	25188693	25189274	582	232	64	100.84	8.05
chr18	25688724	25689261	538	265	34	177.06	20.96
chr18	29004155	29004906	752	377	71	109.42	10.49
chr18	29557114	29557572	459	305	32	105.36	12.03
chr18	31019832	31020364	533	334	47	191.74	15.53
chr18	33091675	33092331	657	336	38	163.6	22.5
chr18	33952737	33953198	462	305	31	206.12	29.12
chr18	33991485	33992171	687	358	55	212.91	17.31
chr18	34000162	34000668	507	214	46	287.53	24.3
chr18	34836822	34837182	361	132	23	136.23	18.03
chr18	34874815	34875442	628	295	43	133.13	13.68
chr18	36370153	36370807	655	369	35	108.29	12.31
chr18	38975583	38976215	633	268	54	174.37	14.95
chr18	39347801	39348373	573	290	47	144.42	13.23
chr18	43419275	43419749	475	303	38	115.76	11.39
chr18	43793188	43793785	598	356	41	121.1	13.44
chr18	43973146	43973581	436	242	19	100.38	17.25
chr18	45563876	45564524	649	298	49	102.23	10.87
chr18	45756806	45757269	464	237	49	206.62	14.67
chr18	45862606	45863060	455	324	29	128.08	17.04
chr18	46131822	46132339	518	195	25	136.85	21.57
chr18	46194107	46194442	336	135	19	112.25	12.65
chr18	46439439	46440087	649	309	43	276.26	38.82
chr18	46733114	46733630	517	246	38	212.18	24.78
chr18	46974179	46974738	560	228	47	254.54	25.87
chr18	47155512	47155921	410	278	24	118.38	14.59
chr18	47175130	47175691	562	269	31	113.55	14.43
chr18	51759172	51759504	333	216	17	102.25	15.1
chr18	52442971	52443310	340	162	29	194.12	20.37
chr18	53448707	53449422	716	369	62	106.29	11.17
chr18	53966022	53966565	544	320	24	118.38	15.28
chr18	55224938	55225668	731	354	70	112	9.78
chr18	55526383	55527060	678	327	64	302.77	26.41
chr18	55802869	55803587	719	337	73	117.6	10.03
chr18	56164043	56164725	683	337	40	216.57	30.9
chr18	56247786	56248210	425	215	24	147.03	14.02
chr18	56735107	56735658	552	197	44	147.14	12.82
chr18	57298651	57299347	697	356	75	133.35	11.56
chr18	57507476	57507877	402	271	22	102.55	15.06
chr18	59279621	59280075	455	294	24	140.49	21.57
chr18	59662797	59663143	347	176	22	146.6	21.57
chr18	60469770	60470175	406	207	28	152.03	18.25
chr18	60985156	60985683	528	352	43	312.14	24.8
chr18	61616314	61616702	389	134	20	117.9	17.25
chr18	72143361	72143789	429	214	23	110.38	12.05
chr18	72531647	72532250	604	240	75	369.45	25.09
chr18	74332234	74332706	473	157	27	164.35	25.88
chr18	76746151	76746621	471	241	31	140.59	14.72
chr19	294985	295668	684	339	47	174	15.88
chr19	771087	771722	636	335	48	106.19	12.21
chr19	3103882	3104665	784	306	61	134.24	8.52
chr19	3852562	3852988	427	296	22	127.16	20.26
chr19	4375655	4376050	396	213	24	118.38	13.35
chr19	4624689	4625326	638	294	49	206.62	20.71
chr19	4677035	4677608	574	254	37	109.8	9.46
chr19	7067183	7067533	351	193	29	137.78	12.68
chr19	8461442	8462082	641	290	48	137.75	14.03
chr19	10330330	10330642	313	185	31	130.81	9.77
chr19	10971845	10972158	314	131	43	225.4	15.44
chr19	11641282	11641785	504	240	29	176.1	24.8
chr19	11784323	11784828	506	189	38	185.51	19.58
chr19	12248350	12248674	325	200	21	110.03	13.95
chr19	13477307	13477817	511	250	45	218.99	19.14
chr19	13538982	13539695	714	366	62	130.15	10.95
chr19	13732117	13732609	493	237	28	169.2	23.72
chr19	14134334	14134676	343	164	43	202.67	14.68
chr19	14182856	14183414	559	223	36	107.26	12.91
chr19	14207402	14207853	452	183	31	169.74	17.77
chr19	14542627	14543213	587	260	37	223.3	32.35
chr19	14627077	14627513	437	213	22	125.46	21.4
chr19	16679582	16679938	357	224	25	126.56	15.38
chr19	17080059	17080356	298	130	31	214.61	20.83
chr19	17190895	17191401	507	153	43	319.28	32.35
chr19	17403446	17404087	642	324	58	333.51	32.29
chr19	17501712	17502238	527	336	32	120.33	13.53
chr19	17535720	17536108	389	221	26	126.56	15.3
chr19	17551845	17552389	545	324	44	208.78	19.59
chr19	17599964	17600244	281	151	20	144.48	20.49
chr19	18512471	18512983	513	251	56	286.21	20.17
chr19	19663521	19663926	406	202	35	124.74	11.78
chr19	33824552	33824855	304	176	20	137.96	19.41
chr19	34961644	34962131	488	304	27	102.38	12.79
chr19	35644507	35644993	487	289	33	127.25	13.03
chr19	36521102	36521486	385	215	23	146.87	21.57
chr19	38477983	38478476	494	130	30	169.74	15.73
chr19	38480935	38481450	516	251	46	281.77	21.72
chr19	38747098	38747455	358	236	20	109.58	16.09
chr19	39047415	39047897	483	190	36	251.6	32.35
chr19	39360337	39360779	443	313	52	347.92	29.86
chr19	39467143	39467772	630	296	50	178.19	14.59
chr19	41047024	41047597	574	262	43	109.61	10.91
chr19	41208486	41208903	418	151	24	148.64	20.49
chr19	41312639	41313281	643	335	56	286.21	27.69
chr19	41324568	41325061	494	168	25	108.49	15.29
chr19	41858359	41858818	460	238	38	145.17	12.06
chr19	42377168	42377723	556	204	72	231.88	15.19
chr19	42391760	42392163	404	226	34	255.66	30.2
chr19	42435258	42435647	390	257	21	102.72	14.5
chr19	42502539	42502953	415	284	34	134.28	13.77
chr19	42532253	42532886	634	330	77	198.49	14.03
chr19	42617920	42618355	436	144	27	173.18	23.72
chr19	42703993	42704511	519	205	29	172.72	21.57
chr19	42750290	42750831	542	224	39	193.78	20.98
chr19	42795049	42795440	392	165	25	105.5	11.74
chr19	42800083	42800755	673	318	115	105.27	7.35
chr19	43295271	43295722	452	323	46	105.42	8.35
chr19	43335232	43335828	597	304	46	204.26	20.12
chr19	43352719	43353394	676	303	48	219.98	15.82
chr19	43376588	43377126	539	359	41	186.73	13.27
chr19	43415347	43415884	538	228	27	150.57	15.1
chr19	43434068	43434983	916	350	114	292.66	10.51
chr19	43523438	43524252	815	521	75	133.35	6.98
chr19	43606035	43606662	628	281	27	120.4	16.93
chr19	43608197	43608693	497	346	54	245.28	17.79
chr19	43628430	43628912	483	283	32	160.21	18.81
chr19	43633196	43633804	609	307	33	190.04	25.88
chr19	43692071	43692723	653	335	54	127.18	12.37
chr19	43702757	43703375	619	227	65	111.96	5.75
chr19	43837247	43837825	579	226	59	223.64	15.18
chr19	44173184	44173635	452	298	31	143.87	17.61
chr19	44263476	44263933	458	268	21	113.42	17.25
chr19	44284063	44284497	435	178	24	144.8	17.25
chr19	45016834	45017438	605	372	55	105.53	9.29
chr19	45055473	45056073	601	246	65	216.01	16.51
chr19	45086197	45086689	493	164	56	102.27	8.79
chr19	45414421	45414848	428	233	37	138.25	11.22
chr19	45694681	45695197	517	191	48	244.17	21.02
chr19	45703815	45704281	467	302	23	129.1	17.25
chr19	45905469	45905959	491	262	33	218.41	33.43
chr19	45930820	45931322	503	222	55	231.86	17.33
chr19	46061414	46062241	828	361	87	474.7	25.94
chr19	46073009	46073715	707	357	57	261.29	27.66
chr19	46367162	46367614	453	305	26	134.89	16.97
chr19	46524687	46525222	536	241	24	107.61	14.27
chr19	47256881	47257583	703	348	46	160.39	18.43
chr19	47359343	47359877	535	181	43	309.83	39.9
chr19	48170530	48171160	631	316	26	125.76	19.41
chr19	48216278	48216698	421	281	38	163.6	15.32
chr19	48268977	48269636	660	324	52	143.18	13.42
chr19	48291919	48292597	679	306	58	391.84	46.81
chr19	48293395	48294133	739	385	78	193.08	12.76
chr19	48693677	48694223	547	215	41	276.17	33.8
chr19	48812575	48812969	395	168	20	109.58	15.78
chr19	48823222	48823738	517	216	78	146.84	8.85
chr19	49502898	49503437	540	289	56	315.02	26
chr19	49609741	49610467	727	383	66	116.29	9.8
chr19	49979379	49979970	592	316	39	122.74	13.11
chr19	50853052	50853490	439	132	27	171.59	24.61
chr19	51614803	51615327	525	250	33	145.83	15.73
chr19	52168193	52168808	616	292	31	103.22	14.98
chr19	54385232	54385888	657	347	36	114.03	14.45
chr19	57917855	57918282	428	256	50	137.43	9.62
chr19	59092496	59093082	587	216	79	209.72	13.79
chr2	115264	115583	320	201	18	109.73	15.18
chr2	1595540	1596081	542	311	35	124.74	12.18
chr2	9917904	9918517	614	323	50	126.37	11.65
chr2	10054865	10055280	416	232	22	118.15	15.92
chr2	20303119	20303727	609	334	41	121.1	12.86
chr2	20391060	20391514	455	205	26	159.03	18.33
chr2	20652122	20652667	546	345	29	116.31	15.68
chr2	23728101	23728568	468	171	33	223.78	27.82
chr2	23786664	23787200	537	254	26	134.89	19.11
chr2	23840279	23840791	513	266	23	120.63	17.25
chr2	26220583	26221056	474	280	32	202.91	29.12
chr2	31092699	31093320	622	321	34	104.43	13.98
chr2	31202531	31203133	603	313	37	229.05	30.2
chr2	31650789	31651363	575	254	31	179	24.8
chr2	36584776	36585471	696	378	57	247.11	14.08
chr2	36928590	36929113	524	280	23	110.38	15.7
chr2	37570465	37571089	625	306	52	161.84	14.76
chr2	38265236	38265597	362	134	21	133.15	18.33
chr2	38750920	38751305	386	130	20	109.58	17.35
chr2	40483693	40484322	630	311	36	212.09	28.89
chr2	42613894	42614291	398	148	35	161.35	15.9
chr2	43040119	43040800	682	358	79	377.72	23.84
chr2	43155707	43156387	681	470	47	120.7	8.38
chr2	43249391	43249747	357	166	24	144.38	17.62
chr2	43370098	43370375	278	130	17	114.81	17.25
chr2	43396934	43397558	625	306	51	111.97	9.91
chr2	45179162	45179808	647	337	47	259.19	29.17
chr2	45191896	45192321	426	223	19	102.11	12.94
chr2	45956801	45957291	491	229	22	116.05	19.41
chr2	46412215	46412803	589	280	26	132.63	23.72
chr2	46691411	46691934	524	372	72	428.27	29.96
chr2	47164369	47165028	660	301	45	100.4	10.22
chr2	47348650	47348997	348	224	19	117.46	18.33
chr2	47499502	47500084	583	239	70	134.25	8.56
chr2	47891845	47892456	612	278	34	198.59	32.35
chr2	48793645	48794048	404	223	35	141.44	11.24
chr2	54279794	54280334	541	370	58	234.67	16.95
chr2	55538681	55539247	567	202	42	265.29	23.41
chr2	56357413	56357960	548	365	57	132.91	9.35
chr2	57263229	57263780	552	227	36	131.44	14.99
chr2	60732392	60732807	416	178	19	103.89	15.1
chr2	62197819	62198429	611	350	31	171.6	20.49
chr2	63281213	63281743	531	269	26	143.11	19.41
chr2	64782681	64783133	453	276	21	114.32	15.1
chr2	65116014	65116466	453	234	57	247.11	13.91
chr2	65547527	65548082	556	225	46	328.85	33.32
chr2	66028133	66028516	384	220	45	109.99	7.81
chr2	67549645	67550212	568	353	52	116.96	10.01
chr2	68971628	68972114	487	246	47	372	43.14
chr2	69066302	69066755	454	272	49	111.19	8.71
chr2	69792373	69793063	691	293	74	162.21	11
chr2	70687435	70687842	408	227	29	194.12	23.43
chr2	70913775	70914371	597	344	47	174	16.99
chr2	71091644	71092167	524	189	30	114.84	13.29
chr2	71211796	71212513	718	353	65	201.76	17.48
chr2	71297463	71297967	505	191	35	124.74	13.24
chr2	71327386	71328097	712	379	75	100.3	8.89
chr2	71381846	71382450	605	302	30	103.95	13.22
chr2	72343296	72343782	487	131	37	235.85	27.36
chr2	73516555	73516862	308	121	23	110.38	12.69
chr2	74135001	74135375	375	226	23	136.23	17.79
chr2	74875299	74875807	509	178	27	156.47	21.57
chr2	75801130	75801553	424	301	26	112.87	13.97
chr2	75833204	75833740	537	327	38	132.28	14.62
chr2	84968547	84968916	370	191	19	101.08	12.93
chr2	89866585	89869583	2999	853	345	211.65	6.58
chr2	89869675	89871851	2177	146	260	236.36	6.4
chr2	97136247	97136759	513	212	25	137.8	19.41
chr2	102867918	102868524	607	359	29	110	12.13
chr2	102918357	102918772	416	158	38	145.17	13.63
chr2	106020297	106020775	479	175	25	123.73	14.81
chr2	106071150	106071693	544	278	33	109.44	11.98
chr2	109576560	109576956	397	128	20	116.27	17.25
chr2	110472993	110473448	456	155	68	193.91	10.82
chr2	113633911	113634151	241	121	22	192.58	23.72
chr2	114040625	114041133	509	254	26	112.87	14.49
chr2	114392742	114393323	582	382	42	121.1	8.72
chr2	118927130	118927561	432	292	23	136.22	18.33
chr2	122262880	122263188	309	177	19	121.74	17.21
chr2	127782192	127782676	485	231	22	116.44	13.91
chr2	128112839	128113469	631	318	77	101.95	7.78
chr2	128173265	128173796	532	344	32	160.21	19.92
chr2	131185080	131185658	579	318	25	114.99	17.29
chr2	131451123	131451460	338	149	25	126.56	14.56
chr2	133174513	133175052	540	288	33	199.25	25.65
chr2	133178778	133179285	508	219	27	102.38	13.95
chr2	134964997	134965706	710	354	74	114.97	10.46
chr2	135133449	135133878	430	219	32	224.62	25.68
chr2	137854194	137854694	501	266	33	111.7	11.73
chr2	157049064	157049370	307	132	20	107.76	14.23
chr2	160413870	160414334	465	291	42	140.67	12.89
chr2	160612090	160612609	520	336	40	103.92	9.09
chr2	161076960	161077714	755	171	41	232.02	18.33
chr2	162283127	162283705	579	314	33	196.63	28.04
chr2	169350955	169351453	499	173	31	113.55	14.42
chr2	171573315	171573660	346	230	18	108.65	18.33
chr2	172081927	172082361	435	130	23	112.27	16.65
chr2	172960444	172961042	599	284	25	105.5	14.36
chr2	172970814	172971297	484	352	33	151.91	18.41
chr2	174532039	174532695	657	327	46	149.51	16.74
chr2	175307838	175308162	325	192	22	127.16	16.23
chr2	182321905	182322357	453	146	33	168.57	19.68
chr2	182602670	182603106	437	313	36	202.49	23.58
chr2	183935710	183936384	675	312	39	135.94	17.98
chr2	186155628	186156185	558	332	46	151.91	12.54
chr2	191044734	191045204	471	338	25	126.56	15.88
chr2	191067225	191067689	465	286	31	113.94	9.99
chr2	191563591	191563945	355	224	29	160.81	18.61
chr2	192167055	192167655	601	331	36	134.46	16.71
chr2	200122912	200123387	476	319	33	111.7	10.25
chr2	201523182	201523618	437	238	26	162.44	20.33
chr2	202047559	202048088	530	189	46	138.36	12.24
chr2	202663626	202663917	292	165	50	236.05	13.12
chr2	206628173	206628678	506	334	50	216.12	14.9
chr2	207873130	207873703	574	293	33	129.16	11.86
chr2	208491851	208492231	381	191	24	118.38	14.27
chr2	209256991	209257543	553	252	25	102.91	16.11
chr2	215058722	215058958	237	119	20	121.11	12.48
chr2	217192935	217193570	636	385	35	141.44	11.57
chr2	218235144	218235509	366	211	30	196.99	25.28
chr2	219381290	219381724	435	241	25	154.18	23.72
chr2	219472024	219472333	310	181	19	101.08	12.38
chr2	220969804	220970115	312	169	25	188.16	24.8
chr2	221398030	221398581	552	336	27	110.53	12.73
chr2	223824019	223824653	635	305	43	258.53	29.49
chr2	227661678	227661919	242	122	19	109.85	11.48
chr2	230215632	230216136	505	199	25	139.35	20.49
chr2	233993906	233994516	611	278	29	100.38	15.04
chr2	234312782	234313221	440	266	62	204.87	11.54
chr2	234551734	234552322	589	233	38	185.51	20.59
chr2	236701988	236702290	303	147	37	123	8.83
chr2	240212519	240212874	356	227	23	141.03	20.6
chr2	241436378	241436920	543	346	49	131.77	12.2
chr2	242549674	242549936	263	132	23	172.55	22.65
chr20	1420638	1421075	438	213	38	163.6	14.06
chr20	1455501	1455972	472	173	57	381.62	25.4
chr20	3057358	3057917	560	283	40	142.57	13.52
chr20	3085564	3086027	464	124	31	169.74	25.2
chr20	3098431	3099051	621	337	37	204.16	25.28
chr20	3696720	3697299	580	348	54	117.75	10.14
chr20	4052569	4053200	632	342	62	311.1	29.46
chr20	4847029	4847391	363	172	22	102.55	11.56
chr20	5786980	5787428	449	323	31	199.57	26.96
chr20	7074900	7075468	569	361	73	166.65	11.12
chr20	10338605	10339030	426	191	36	131.44	11.17
chr20	10591965	10592475	511	201	31	103.71	11.49
chr20	10648432	10648886	455	260	32	218.26	29.12
chr20	11120960	11121272	313	182	22	155.92	22.65
chr20	11331234	11331627	394	253	24	154.37	19.41
chr20	14503570	14504034	465	277	28	152.03	21.77
chr20	14603332	14603905	574	296	32	138.26	15.05
chr20	17591876	17592417	542	313	48	115.72	11.64
chr20	17919536	17920138	603	311	54	198.02	17.74
chr20	17999731	18000197	467	222	50	163.14	11.37
chr20	18177890	18178443	554	298	33	202.42	22.65
chr20	18285073	18285600	528	369	48	210.28	14.51
chr20	19808936	19809477	542	190	49	206.62	17.59
chr20	25317152	25317568	417	213	41	166.58	13.67
chr20	29829253	29830034	782	268	121	193.24	5.98
chr20	31226650	31227112	463	236	25	126.56	14.74
chr20	34111004	34111700	697	353	58	143.08	13.82
chr20	34205413	34205830	418	302	23	138.53	23.54
chr20	35357270	35357859	590	306	40	159.34	17.68
chr20	35459350	35459685	336	132	33	168.57	14.09
chr20	36801683	36802105	423	157	21	120.01	11.86
chr20	36919593	36920248	656	345	43	147.14	12.78
chr20	37037219	37037725	507	214	87	104.81	6.93
chr20	37165000	37165448	449	117	24	141.02	20.33
chr20	37419022	37419616	595	281	54	276.1	23.62
chr20	38305432	38306093	662	362	42	219.23	29.75
chr20	42469019	42469605	587	314	36	111.48	13.58
chr20	42738501	42739034	534	263	28	132.26	18.31
chr20	43929639	43930057	419	184	28	152.03	18.83
chr20	44518658	44519023	366	178	31	235.7	30.2
chr20	44686758	44687327	570	313	29	161.98	18.33
chr20	45336648	45337218	571	221	44	188.9	16.04
chr20	46005843	46006250	408	276	33	145.83	14.26
chr20	46641125	46641516	392	166	23	145.2	16.18
chr20	46817829	46818381	553	288	64	139.99	9.47
chr20	46924261	46924768	508	287	44	210.79	19.57
chr20	47936868	47937404	537	282	28	109.27	12.07
chr20	48581230	48581892	663	330	62	227.47	17.95
chr20	48960874	48961264	391	259	23	104.06	13.62
chr20	49434896	49435386	491	193	53	154.91	11.3
chr20	50328816	50329418	603	331	45	126.5	10.54
chr20	50722068	50722604	537	225	41	276.17	32.18
chr20	55291903	55292303	401	175	24	152.66	22.65
chr20	60951502	60951930	429	234	25	126.56	14.46
chr20	61334609	61335218	610	285	32	120.33	11.75
chr21	10819217	10820002	786	378	131	110.76	6.83
chr21	27302488	27302962	475	198	35	243.53	32.35
chr21	28337713	28338126	414	211	19	104.25	17.25
chr21	29889299	29889647	349	201	50	126.37	6.97
chr21	30477508	30477922	415	245	20	106.68	15.98
chr21	30568391	30568981	591	343	43	200.56	21.22
chr21	32831664	32832155	492	302	32	208.13	23.72
chr21	33797822	33798470	649	338	36	189.14	20.6
chr21	34671702	34672263	562	275	31	181.8	26.96
chr21	38936446	38937026	581	295	25	125.71	17.25
chr21	43352388	43352840	453	177	24	116.63	10.82
chr21	43796699	43797261	563	327	59	250.34	18.73
chr21	48080954	48081458	505	321	34	224.69	28.04
chr22	18393265	18393743	479	191	20	101.48	17.25
chr22	19546723	19547207	485	182	21	108.72	15.1
chr22	19628763	19629396	634	333	31	130.81	16.62
chr22	21306255	21306868	614	324	34	104.43	11.24
chr22	21310671	21310972	302	132	25	191.55	25.88
chr22	22301893	22302328	436	250	29	160.81	19.59
chr22	22454651	22455020	370	190	30	167.7	16.34
chr22	22499146	22499702	557	335	34	118.16	14.6
chr22	23583116	23583588	473	164	45	270.68	23.83
chr22	23718558	23718920	363	131	18	105.18	16.18
chr22	23875549	23875929	381	140	20	119.56	15.1
chr22	24204112	24204729	618	357	61	120.58	9.92
chr22	24627121	24627557	437	307	24	144.36	22.65
chr22	25231128	25231573	446	228	30	123.49	13.92
chr22	26170442	26170830	389	249	36	131.44	10.2
chr22	26715067	26715414	348	177	21	136.52	19.41
chr22	27064837	27065336	500	262	48	297.99	26.39
chr22	27068844	27069368	525	161	34	104.43	10.05
chr22	27727711	27728250	540	339	25	132.79	18.33
chr22	28110892	28111390	499	277	22	114.66	17.25
chr22	28119028	28119662	635	336	28	128.08	17.12
chr22	28333436	28333811	376	220	21	129.92	17.25
chr22	28838080	28838687	608	349	60	439.66	37.45
chr22	29426142	29426617	476	199	20	101.97	18.33
chr22	29709030	29709535	506	277	41	134.29	12.13
chr22	29735843	29736344	502	226	24	131.17	20.49
chr22	30005080	30005590	511	209	23	120.98	18.33
chr22	31343059	31343639	581	294	36	160.78	18.39
chr22	31481169	31481661	493	159	26	103.4	12.71
chr22	31637813	31638265	453	210	24	140.17	22.47
chr22	31639111	31639647	537	294	34	216.28	30.2
chr22	32242582	32243083	502	318	30	123.49	16.29
chr22	32266685	32267171	487	315	30	189.74	25.88
chr22	32268312	32268553	242	122	17	114.62	15.41
chr22	33024026	33024403	378	170	22	138.94	17.25
chr22	33224271	33224713	443	130	27	143.38	18.25
chr22	36023105	36023729	625	284	48	110.53	11.86
chr22	36027510	36028150	641	350	42	127.07	12.22
chr22	36080283	36080626	344	182	18	109.07	15.1
chr22	36965891	36966368	478	349	32	178.81	22.38
chr22	37269486	37270037	552	347	45	132.38	11.37
chr22	37726474	37726997	524	278	36	194.39	23.55
chr22	37888710	37889250	541	313	38	163.6	17.95
chr22	38056970	38057436	467	302	28	175.27	20.49
chr22	38550335	38550908	574	249	27	142.91	24.61
chr22	38619190	38619592	403	231	21	118.28	18.11
chr22	38657920	38658602	683	353	50	126.37	10.57
chr22	39323332	39323800	469	139	30	191.63	24.26
chr22	39377302	39377632	331	199	47	297.38	20.33
chr22	39403518	39404025	508	332	33	198.57	26.89
chr22	39780630	39781197	568	313	30	143.87	19.57
chr22	39892208	39892797	590	369	77	114.02	7.04
chr22	39939016	39939521	506	328	45	100.4	9.6
chr22	40204113	40204448	336	152	23	159.65	20.49
chr22	41633588	41633943	356	132	46	105.42	7.47
chr22	41972726	41973327	602	348	46	105.42	10.22
chr22	41993123	41993778	656	364	50	178.19	16.97
chr22	42159001	42159476	476	276	88	215.32	9.32
chr22	42353430	42354173	744	392	60	148.73	11.76
chr22	42770595	42771069	475	265	20	102.13	14.02
chr22	43186909	43187382	474	234	21	110.59	16.18
chr22	43386059	43386395	337	169	32	188.01	18.3
chr22	44285672	44285987	316	207	23	159.47	21.26
chr22	44765258	44765818	561	216	38	245.77	33.62
chr22	45019560	45020094	535	199	35	141.44	13.17
chr22	45659534	45660216	683	333	55	379.23	40.93
chr22	45858119	45858602	484	220	20	100.68	17.25
chr22	45948404	45948761	358	124	24	134.52	16.73
chr22	46307431	46307827	397	201	25	163.41	21.57
chr22	46929357	46929892	536	249	34	153.53	18.07
chr22	47241232	47241705	474	189	49	102.23	6.47
chr22	50585199	50585616	418	169	49	280.04	23.25
chr22	50911556	50912127	572	275	36	116.7	14.28
chr22	50982584	50983090	507	227	23	121.68	19.41
chr22	51014399	51014986	588	326	36	131.44	13.21
chr22	51080079	51080658	580	251	27	142.64	20.49
chr22	51134950	51135596	647	331	38	228.13	30.2
chr22	51213545	51214165	621	187	67	120.69	8
chr3	5068546	5069060	515	189	49	171.49	13.68
chr3	8755503	8756004	502	281	34	104.43	10.86
chr3	9121253	9121607	355	203	27	156.03	16.48
chr3	10234490	10234921	432	266	50	149.63	10.45
chr3	10897545	10898054	510	284	25	137.62	22.47
chr3	11571682	11572184	503	189	25	139.74	19.41
chr3	12512736	12513155	420	132	23	138.81	21.57
chr3	13921916	13922613	698	341	80	173.67	8.85
chr3	15404002	15404376	375	193	30	221.67	26.96
chr3	27575406	27575837	432	175	27	174.19	22.65
chr3	31921562	31921925	364	132	22	102.55	13.63
chr3	34056904	34057529	626	281	29	135.73	19.66
chr3	37953445	37953927	483	310	23	119.15	16.98
chr3	38081438	38081925	488	203	22	116.57	18.33
chr3	39302482	39303009	528	211	26	142.9	18.19
chr3	41137304	41137552	249	125	25	105.83	9.33
chr3	42039282	42039928	647	359	34	118.16	13.93
chr3	42542984	42543594	611	354	41	266.41	36.67
chr3	42613739	42614319	581	218	49	121	11.31
chr3	42791382	42791876	495	227	39	121.83	11.49
chr3	45085029	45085576	548	309	33	110.91	10.7
chr3	46249636	46250202	567	370	40	159.34	16.46
chr3	46317984	46318424	441	191	33	145.83	13.76
chr3	46976922	46977428	507	315	48	115.72	9.87
chr3	48693400	48693881	482	277	25	143.95	23.72
chr3	49452854	49453394	541	313	49	281.98	29.04
chr3	49491765	49492267	503	355	46	184.44	15.07
chr3	49878439	49879054	616	321	53	216.91	17.07
chr3	49943582	49944261	680	326	69	121.98	9.21
chr3	50183594	50184148	555	299	29	100.38	12.47
chr3	50196091	50196475	385	255	20	109.58	14.42
chr3	50628182	50628814	633	283	47	227.3	22.35
chr3	50665009	50665532	524	354	31	130.81	12.43
chr3	51306801	51307390	590	293	45	196.54	20.99
chr3	51990311	51990999	689	347	44	170.1	16.06
chr3	52075202	52075599	398	210	22	134.36	17.25
chr3	52086976	52088057	1082	753	65	295.8	17.68
chr3	52419068	52419736	669	321	50	149.63	13.11
chr3	57331984	57332437	454	228	20	105.66	17.25
chr3	57668055	57668334	280	157	35	161.35	11.88
chr3	57947726	57948264	539	156	61	257.08	16.88
chr3	58546321	58546790	470	243	28	174.55	24.8
chr3	63646838	63647365	528	258	42	156.14	14.06
chr3	64314585	64315248	664	364	36	185.97	22.47
chr3	65555479	65556015	537	201	51	131.81	12.6
chr3	69565966	69566272	307	177	18	107.08	14.98
chr3	71071597	71072140	544	344	39	109.46	11.48
chr3	71738346	71738814	469	330	33	188.88	19.75
chr3	84185501	84185967	467	310	54	127.18	9.47
chr3	96858005	96858384	380	178	43	206.42	14.56
chr3	98176420	98176816	397	181	23	144.02	20.49
chr3	98704088	98704663	576	356	47	212.08	19.42
chr3	99355751	99356262	512	350	27	102.38	12.78
chr3	99809172	99809672	501	209	41	121.1	10.92
chr3	100612442	100612896	455	162	47	212.08	17.04
chr3	109621833	109622445	613	302	26	128.64	22.65
chr3	111918287	111918817	531	283	25	120.79	15.92
chr3	113276020	113276647	628	311	29	142.62	17.25
chr3	115705235	115705944	710	356	55	109.05	10.08
chr3	120161748	120162341	594	264	36	103.94	12.01
chr3	120513727	120514302	576	349	82	127.58	9.15
chr3	121964209	121964744	536	304	25	119.9	16.85
chr3	124860673	124861231	559	267	27	146.52	22.65
chr3	125322243	125322729	487	195	31	113.55	12.51
chr3	125931709	125932354	646	349	41	257.27	34.51
chr3	126286889	126287180	292	170	17	101.57	13.11
chr3	126645617	126645970	354	133	18	106.99	16.18
chr3	126675940	126676581	642	387	54	393.77	34.51
chr3	126720944	126721563	620	268	40	254.08	29.12
chr3	127794267	127794934	668	311	53	172.39	16.56
chr3	128669249	128669799	551	373	43	304.66	28.04
chr3	129062576	129063281	706	362	45	281.25	30.2
chr3	133213237	133213789	553	272	22	105.29	18.19
chr3	133540621	133541231	611	307	39	148.97	17.89
chr3	134168017	134168618	602	292	48	244.17	20.61
chr3	139153659	139154035	377	216	38	240.28	21.11
chr3	139241331	139241590	260	131	19	129.82	18.5
chr3	139347876	139348475	600	230	66	222.55	14.98
chr3	141160064	141160690	627	342	88	119.68	8.77
chr3	142694160	142694640	481	202	27	102.38	13.81
chr3	149205361	149205727	367	208	27	120.4	13.2
chr3	151096972	151097683	712	393	52	126.7	11.67
chr3	157261056	157261424	369	169	18	104	16.18
chr3	158390290	158390806	517	266	44	170.1	14.2
chr3	158875897	158876370	474	227	37	163.38	13.91
chr3	171421739	171422269	531	226	32	180.42	23.41
chr3	177495403	177496072	670	348	59	148.53	13.58
chr3	180397786	180398279	494	262	74	277.04	15.05
chr3	182082166	182082612	447	125	23	114.91	16.74
chr3	185624916	185625407	492	336	32	105.36	12.44
chr3	185720717	185721371	655	334	42	125.36	12.78
chr3	185960309	185960883	575	219	39	117.32	12.07
chr3	186228307	186228638	332	163	19	121.09	17.25
chr3	186231887	186232465	579	366	48	106.19	10.84
chr3	186327245	186327804	560	234	41	210.64	22.37
chr3	186857346	186857917	572	272	47	138.36	15
chr3	189632132	189632436	305	156	20	137.69	18.33
chr3	192633008	192633533	526	268	31	178.81	25.61
chr3	194325592	194326054	463	170	33	111.7	12.14
chr3	196564626	196565271	646	289	70	134.25	10.26
chr3	197185086	197185529	444	314	32	120.33	14.25
chr3	197228679	197229356	678	333	50	192.06	16.48
chr3	197874849	197875219	371	221	24	146.51	17.79
chr4	2047176	2047591	416	195	27	178.31	25.88
chr4	4386550	4387088	539	166	48	199.14	16.15
chr4	4670963	4671275	313	127	22	102.55	10.55
chr4	6765234	6765694	461	247	29	186.48	19.41
chr4	10076179	10076757	579	276	43	202.67	21.07
chr4	10462909	10463240	332	132	32	105.36	7.77
chr4	11499068	11499469	402	273	25	162.14	24.8
chr4	12411404	12411977	574	233	49	111.19	11.02
chr4	13908675	13909181	507	258	33	111.7	12.34
chr4	14794336	14794647	312	169	19	107.73	14.47
chr4	15758169	15758629	461	206	29	186.48	18.33
chr4	19852520	19853140	621	287	32	120.33	13.29
chr4	23934485	23934959	475	292	29	100.38	12.71
chr4	24477674	24478383	710	368	50	120.01	10.55
chr4	36236854	36237413	560	264	31	182.23	24.8
chr4	38070616	38071336	721	377	69	344.52	27
chr4	38167675	38167993	319	157	24	115.07	12.1
chr4	39592908	39593258	351	195	29	128.08	13.15
chr4	41646229	41646742	514	179	28	125.19	16.48
chr4	44212794	44213175	382	196	28	100.59	10.77
chr4	44740458	44741082	625	336	46	151.91	16.6
chr4	48277112	48277828	717	350	74	230.42	17.9
chr4	49093086	49102322	9237	5771	1092	304.48	6.61
chr4	49130379	49133253	2875	2456	215	260.18	5.67
chr4	49141208	49142085	878	523	90	133.6	7.64
chr4	49151083	49152135	1053	693	209	105.52	5.44
chr4	49635202	49637876	2675	2354	349	272.64	5.77
chr4	49641641	49643237	1597	1464	140	132.95	6.65
chr4	49643308	49645507	2200	1375	240	196.35	6.57
chr4	49646302	49647640	1339	406	156	174.55	8.18
chr4	49651909	49656534	4626	1569	407	450.79	8.99
chr4	54467664	54468189	526	190	35	124.74	13.3
chr4	57522502	57523033	532	250	25	126.56	17.93
chr4	67606709	67607166	458	189	22	122.05	19.41
chr4	68589510	68590064	555	334	36	220.33	30.96
chr4	81243916	81244416	501	175	43	126.46	12.7
chr4	85403930	85404426	497	272	29	177.72	23.72
chr4	89859173	89859555	383	216	20	109.91	15.36
chr4	96614645	96615103	459	246	43	258.53	26.13
chr4	99368829	99369214	386	205	29	207.44	26.96
chr4	99522987	99523327	341	119	18	109.15	17.12
chr4	100336807	100337414	608	316	25	108.05	17.79
chr4	105852184	105852703	520	215	23	110.38	14.61
chr4	106179025	106179329	305	174	22	158.28	20.49
chr4	110573951	110574269	319	135	23	136.23	16.73
chr4	119550629	119551302	674	303	42	200.63	22.47
chr4	123139940	123140432	493	227	32	105.36	12
chr4	123681094	123681587	494	177	35	135.94	13.66
chr4	123749130	123749559	430	129	22	127.55	16.18
chr4	126238713	126239103	391	203	49	206.62	13.34
chr4	128918524	128918976	453	330	34	220.21	23.41
chr4	129306702	129307146	445	216	29	100.38	10.48
chr4	131178472	131178952	481	187	22	117.82	20.49
chr4	138984041	138984597	557	277	29	164.61	24.8
chr4	139416132	139416666	535	173	42	140.67	12.42
chr4	140430806	140431381	576	273	36	116.7	13.9
chr4	142296868	142297385	518	303	49	111.19	9.22
chr4	145483468	145484067	600	329	27	120.4	15.28
chr4	145532887	145533503	617	312	46	126.23	13.15
chr4	145675828	145676372	545	352	65	127.4	8.34
chr4	146644297	146644843	547	285	32	120.33	14.63
chr4	148328295	148328955	661	307	50	236.05	24.14
chr4	151177910	151178428	519	281	26	145.45	21.57
chr4	151881852	151882508	657	312	65	104.94	9.84
chr4	152451834	152452438	605	298	33	168.57	21.75
chr4	152966780	152967211	432	305	31	151.97	14.88
chr4	158306995	158307517	523	247	24	127.32	17.25
chr4	160365826	160366274	449	200	48	273.63	23.65
chr4	161096491	161096906	416	170	22	130.46	20.49
chr4	167501042	167501902	861	622	72	113.48	4.67
chr4	168363044	168363442	399	134	22	134.14	19.41
chr4	169506604	169507080	477	248	53	104.37	8.09
chr4	170037007	170037381	375	133	36	209.22	17.48
chr4	171165060	171165468	409	221	19	105.16	14.02
chr4	173946054	173946568	515	354	60	104.92	8.22
chr4	177885174	177885678	505	257	65	188.62	11.57
chr4	185203544	185204031	488	143	31	198.3	27.82
chr4	186577742	186578151	410	173	23	136.23	20.47
chr5	10003	11854	1852	1516	159	261.87	5.09
chr5	1599157	1599546	390	158	26	147.05	19.75
chr5	2783331	2783708	378	247	25	168.4	23.72
chr5	5340424	5340911	488	221	27	102.38	13.4
chr5	10528615	10528955	341	214	22	148.17	17.25
chr5	10724780	10725270	491	210	25	142.12	21.57
chr5	18043380	18043839	460	328	37	189.09	18.73
chr5	31855410	31855799	390	122	18	100.02	15.1
chr5	37555040	37555572	533	206	71	336.12	21.41
chr5	37926715	37927190	476	270	31	178.81	24.07
chr5	42949390	42949695	306	162	18	117.66	17.25
chr5	43020083	43020524	442	223	40	298.7	31.38
chr5	43110795	43111392	598	315	34	153.53	17.92
chr5	52259885	52260498	614	309	38	103.8	12.96
chr5	54522108	54522568	461	275	52	161.84	10.62
chr5	56378154	56378677	524	317	49	102.23	9.47
chr5	61064473	61064907	435	250	76	216.33	10.26
chr5	66461837	66462461	625	317	55	154.4	14.98
chr5	67629786	67630214	429	175	26	157.17	23.97
chr5	71218270	71218657	388	224	40	159.34	11.63
chr5	72138611	72139096	486	321	30	106.9	13
chr5	73312129	73312678	550	306	32	176.02	24.34
chr5	75898030	75898668	639	337	40	103.78	9.96
chr5	77591470	77591916	447	227	30	125.33	13.05
chr5	78056642	78056987	346	158	25	154.9	19.01
chr5	81716978	81717456	479	277	31	169.74	22.42
chr5	81790773	81791274	502	190	31	121.32	12.68
chr5	97447294	97447879	586	271	33	127.25	16.3
chr5	101631813	101632272	460	269	37	248.27	29.96
chr5	130109431	130109957	527	280	26	143.09	20.33
chr5	132082505	132082925	421	239	41	328.78	33.43
chr5	133406283	133406841	559	243	24	113	19.41
chr5	134073739	134074205	467	303	35	110.51	10.49
chr5	135312955	135313600	646	327	47	151.91	18.04
chr5	138728264	138728618	355	171	33	262.34	30.2
chr5	138861153	138861701	549	277	48	289.49	29.96
chr5	141021408	141021889	482	268	26	134.89	16.25
chr5	141744248	141744664	417	187	21	110.54	16.12
chr5	141966759	141967492	734	349	67	136.84	10.52
chr5	145300320	145300732	413	282	32	138.26	13.92
chr5	148828782	148829334	553	221	46	138.36	13.81
chr5	148832792	148833205	414	232	19	104.25	14.02
chr5	149501723	149502216	494	186	30	106.9	13.74
chr5	150461635	150462227	593	310	29	100.38	9.52
chr5	150677607	150678058	452	219	59	124.39	8.29
chr5	152856284	152856795	512	225	46	265.9	27.92
chr5	153008711	153009100	390	165	43	202.67	15.02
chr5	156793720	156794069	350	203	40	178.92	11.24
chr5	157078514	157078867	354	233	19	116.14	15.1
chr5	167722519	167723040	522	184	38	174.64	19.93
chr5	167830577	167830815	239	120	20	153.1	17.9
chr5	167899126	167899625	500	372	33	197.33	21.53
chr5	170589476	170590050	575	276	30	123.49	15.79
chr5	170737027	170737528	502	284	33	145.83	16.92
chr5	175837871	175838205	335	208	22	117.58	13.48
chr5	179228804	179229137	334	179	41	276.17	22.52
chr6	551314	551726	413	281	22	102.55	14.69
chr6	1062962	1063382	421	313	22	127.16	19.97
chr6	1263417	1263830	414	129	19	104.25	16.18
chr6	1498948	1499448	501	225	26	149.07	18.33
chr6	2158658	2159279	622	375	49	171.49	9.74
chr6	2952605	2953430	826	330	138	183.52	7.97
chr6	3402800	3403330	531	195	32	120.33	13.07
chr6	3825561	3826053	493	330	33	168.57	19.2
chr6	4126212	4126665	454	177	27	120.52	14.98
chr6	5057195	5057811	617	334	54	174.37	14.22
chr6	10887083	10887541	459	190	21	113.24	17.25
chr6	10954735	10955275	541	209	52	214.55	17.89
chr6	11241950	11242436	487	151	27	102.38	13.98
chr6	12158896	12159286	391	206	21	126.61	15.1
chr6	12482458	12483164	707	374	53	161.84	14.67
chr6	16239801	16240337	537	223	42	115.01	11.73
chr6	16277365	16278022	658	356	59	422.05	44.36
chr6	16713369	16713920	552	235	40	178.92	18.9
chr6	16739577	16740005	429	178	28	152.03	17.67
chr6	16872753	16873111	359	218	24	162.7	19.26
chr6	17012613	17013036	424	134	19	101.08	18
chr6	17167617	17168017	401	185	29	160.81	18.77
chr6	17908049	17908353	305	141	19	127.69	17.25
chr6	18122770	18123298	529	237	57	193.74	14.02
chr6	19473003	19473598	596	296	32	151.66	21.64
chr6	20946298	20946672	375	244	18	102.83	12.94
chr6	22343952	22344552	601	324	64	259.8	21.38
chr6	24827259	24827750	492	323	26	150.13	22.47
chr6	26017949	26018313	365	161	36	292	31.03
chr6	26258346	26258962	617	336	42	109.42	13.86
chr6	26544139	26544697	559	218	33	168.57	20.94
chr6	27533524	27533863	340	149	17	100.82	16.18
chr6	27839535	27840129	595	267	28	147.62	26.75
chr6	28367373	28367854	482	211	20	101	17.25
chr6	28552983	28553536	554	263	23	102.55	15.17
chr6	28948865	28949355	491	218	23	111.97	17.79
chr6	29653543	29653948	406	208	35	216.36	22.05
chr6	30415000	30415435	436	176	19	100.38	15.1
chr6	30464391	30464855	465	182	36	257.18	34.51
chr6	30910180	30910745	566	381	60	159.64	10.97
chr6	31038345	31038816	472	299	65	111.96	7.78
chr6	31082778	31083342	565	179	48	199.14	15.05
chr6	32222840	32223398	559	224	49	367.53	46.37
chr6	32828870	32829314	445	243	32	220.14	25.68
chr6	32967763	32968200	438	263	25	105.5	14.44
chr6	33050491	33050830	340	180	53	182.61	10.19
chr6	33247535	33248325	791	409	78	182.73	11.11
chr6	33352315	33352767	453	188	31	178.81	17.81
chr6	33640656	33640967	312	134	25	188.16	24.8
chr6	33819609	33820106	498	250	58	128.48	10.21
chr6	34551012	34551537	526	326	37	249.35	28.04
chr6	35725172	35725667	496	274	22	108.64	13.98
chr6	36947090	36947616	527	202	57	247.11	17.76
chr6	37026914	37027388	475	238	43	330.8	39.9
chr6	37673113	37673525	413	225	34	252.57	30.2
chr6	38741020	38741714	695	341	48	115.72	10.06
chr6	39419446	39420147	702	350	55	137.44	13.15
chr6	42052657	42053060	404	157	31	223.08	25.88
chr6	42197829	42198528	700	359	60	439.76	38.82
chr6	43088823	43089204	382	210	19	110.33	15.1
chr6	43275782	43276396	615	294	36	216.63	25.88
chr6	43464429	43464950	522	154	65	267.23	15.97
chr6	44030417	44030997	581	305	92	412.52	22.92
chr6	45585026	45585469	444	294	31	169.74	23.28
chr6	46830051	46830521	471	279	20	102.79	19.41
chr6	47148198	47148761	564	283	25	128.57	21.57
chr6	47600993	47601315	323	146	35	161.35	12.1
chr6	47614299	47614622	324	119	17	104.14	14.02
chr6	48444016	48444469	454	173	36	116.7	10.96
chr6	52463036	52463480	445	195	53	104.37	8.07
chr6	53016505	53016955	451	177	28	152.03	21.11
chr6	53820904	53821233	330	156	54	148.64	7.75
chr6	55828033	55828658	626	268	59	207.02	17.31
chr6	56708872	56709432	561	248	28	128.08	15.97
chr6	58329577	58330124	548	311	54	127.18	9.9
chr6	72192481	72193016	536	204	40	142.57	15.17
chr6	74289982	74290354	373	198	31	178.81	16.07
chr6	78171886	78172599	714	334	39	127.7	11.18
chr6	78175559	78176080	522	310	64	159.77	10.91
chr6	79145968	79146377	410	287	27	120.4	12.9
chr6	80655806	80656377	572	362	38	115.76	9.43
chr6	83047378	83047935	558	218	30	123.49	16.02
chr6	84221532	84222023	492	229	58	368.77	27.64
chr6	88506255	88506636	382	169	65	176.48	8.74
chr6	89948877	89949482	606	315	37	228.32	34.51
chr6	90009147	90009706	560	255	27	146.33	24.8
chr6	90021213	90021894	682	350	52	137.34	12.94
chr6	90679817	90680155	339	170	28	113.36	9.25
chr6	91186239	91186903	665	182	56	348.94	22.42
chr6	91556421	91557001	581	313	32	105.36	13.06
chr6	91570814	91571346	533	353	31	151.97	14.37
chr6	107739256	107739798	543	287	49	121	10.3
chr6	108121768	108122288	521	217	45	177.22	16.48
chr6	109159315	109159682	368	178	31	151.97	14.88
chr6	112603456	112603732	277	137	29	156.51	13.48
chr6	112651041	112651430	390	272	20	117.07	13.91
chr6	113782243	113782678	436	286	22	126.34	19.41
chr6	121085493	121086017	525	191	27	152.34	22.47
chr6	121936549	121937183	635	324	46	184.44	18.5
chr6	124286927	124287610	684	331	43	133.13	15.84
chr6	128837573	128838216	644	339	44	126.5	12.86
chr6	133089081	133089919	839	469	70	233.66	12.57
chr6	133452136	133452513	378	177	25	168.4	21.57
chr6	134499434	134499942	509	347	45	224.71	19.15
chr6	136847422	136848001	580	328	26	121.38	17.07
chr6	138190325	138190882	558	312	49	295.96	32.96
chr6	138260898	138261495	598	334	31	142.05	17.29
chr6	138838601	138839197	597	320	45	104.77	9.58
chr6	139073218	139073573	356	155	22	144.3	19.41
chr6	139445881	139446454	574	331	53	132.03	11.02
chr6	142553517	142554097	581	347	34	104.43	10.64
chr6	144283494	144284073	580	337	30	168.9	23.72
chr6	150205490	150205894	405	150	19	105.9	14.02
chr6	150274817	150275387	571	409	49	137.75	9.87
chr6	150336199	150336836	638	316	43	147.14	19.12
chr6	152232445	152233016	572	269	22	102.55	17.14
chr6	152594884	152595229	346	205	21	125.01	17.79
chr6	154729923	154730509	587	276	33	127.25	15.7
chr6	157556512	157557153	642	295	40	248.52	28.04
chr6	159082152	159082493	342	211	19	101.08	10.25
chr6	159139477	159139900	424	216	47	101.27	7.54
chr6	159530845	159531516	672	356	58	216.61	18.46
chr6	160029911	160030452	542	306	79	262.42	14.89
chr6	161100348	161100821	474	290	26	112.87	14.91
chr7	40228	40916	689	325	53	154.91	15.85
chr7	953788	954128	341	184	17	100.62	15.1
chr7	2360641	2361145	505	326	30	143.87	15.13
chr7	2471048	2471567	520	278	40	128.01	10.52
chr7	7392503	7392980	478	233	51	221.84	15.52
chr7	21536689	21537083	395	203	21	123.91	20.04
chr7	26416515	26417152	638	280	40	171.2	21.85
chr7	27183277	27183880	604	254	45	245.57	24.13
chr7	28996186	28996605	420	290	34	153.53	11.54
chr7	29348844	29349380	537	280	35	185.66	23.33
chr7	30741868	30742152	285	152	34	153.53	11.74
chr7	41639453	41639938	486	145	30	143.87	16.02
chr7	44170572	44171003	432	271	32	120.33	12.02
chr7	45256912	45257314	403	284	19	106.27	19.41
chr7	46825926	46826273	348	197	22	144.37	17.93
chr7	47325800	47326129	330	157	18	111.54	16.05
chr7	47365859	47366258	400	179	39	313.97	28.04
chr7	48031228	48031820	593	246	52	229.57	21.72
chr7	48423827	48424116	290	159	23	173.68	20.49
chr7	48748314	48748695	382	168	24	157.38	20.49
chr7	66641533	66642051	519	354	67	155.24	9.44
chr7	70049948	70050503	556	291	33	111.7	10.93
chr7	70277341	70277841	501	360	38	115.76	11.63
chr7	72538378	72538873	496	259	31	151.97	17.09
chr7	74124264	74124753	490	134	32	162.69	20.22
chr7	74347845	74348420	576	248	30	139.77	16.65
chr7	75024528	75024865	338	156	20	109.58	13.5
chr7	79370995	79371526	532	259	31	113.55	15.37
chr7	80704522	80704900	379	193	29	192.88	20.6
chr7	83876936	83877265	330	165	18	101.87	14.04
chr7	100317576	100317997	422	145	25	105.5	14.54
chr7	101448170	101448767	598	306	40	202.16	21.65
chr7	101745724	101746022	299	168	22	160.09	20.49
chr7	102052992	102053430	439	162	35	141.44	14.56
chr7	102107442	102107936	495	242	21	107.05	16.18
chr7	102356119	102356551	433	152	45	318.12	30.81
chr7	105690438	105690930	493	199	32	188.01	24.93
chr7	106007511	106007929	419	172	19	103.35	17.25
chr7	107283790	107284380	591	290	40	128.01	15.94
chr7	107703863	107704225	363	193	19	114.22	18.33
chr7	107754432	107754883	452	320	40	103.92	9.59
chr7	117589238	117589791	554	277	49	187.97	16.6
chr7	121601176	121601620	445	225	23	133.5	19.41
chr7	125023239	125023847	609	345	30	106.9	14.34
chr7	127992210	127992579	370	175	29	100.38	10.69
chr7	128312956	128313394	439	220	34	104.43	10.23
chr7	128337609	128337985	377	253	18	102.45	16.18
chr7	129247411	129247977	567	360	53	122.03	10.49
chr7	130130722	130131207	486	170	31	156.53	19.67
chr7	130479009	130479468	460	250	23	130.47	20.49
chr7	134142902	134143546	645	281	34	191.57	20.49
chr7	134143739	134144348	610	319	38	237.02	32.35
chr7	134440120	134440546	427	297	59	103.58	7.27
chr7	141410133	141410517	385	133	24	131.76	16.65
chr7	141724235	141724626	392	262	23	110.38	13.95
chr7	143015746	143016171	426	146	22	127.16	14.89
chr7	143042343	143043007	665	362	42	219.63	22.47
chr7	143253095	143253386	292	172	17	111.36	16.18
chr7	143589701	143590082	382	197	26	129.95	14.98
chr7	149484627	149485086	460	150	26	157.9	20.49
chr7	149487095	149487607	513	270	24	129.13	20.49
chr7	150085900	150086462	563	284	26	137.18	20.49
chr7	150659996	150660584	589	222	74	136.58	9.31
chr7	150709725	150710338	614	338	47	110.53	12.88
chr7	151129849	151130426	578	280	23	110.06	19.41
chr8	6786028	6786613	586	229	63	165.18	12.19
chr8	8374723	8375140	418	245	59	333.51	22.36
chr8	10502068	10502344	277	144	17	112.34	16.6
chr8	10671648	10672208	561	245	38	103.8	11.84
chr8	10707921	10708298	378	204	39	255.8	21.94
chr8	10948231	10948954	724	378	72	120.37	11.43
chr8	17352525	17353123	599	327	39	136.17	15.98
chr8	17592841	17593365	525	310	25	110.75	17.48
chr8	18244409	18244916	508	209	28	165.86	26.96
chr8	18871782	18872349	568	251	59	342.87	27.96
chr8	22046342	22046627	286	153	24	185.26	24.61
chr8	22419247	22419888	642	304	58	138.11	11.75
chr8	22573437	22574089	653	308	33	145.83	18.75
chr8	22613460	22614210	751	305	62	139.27	8.72
chr8	23275327	23275813	487	275	24	118.38	19.15
chr8	25041116	25041573	458	202	56	202.79	13.72
chr8	27482192	27482740	549	230	42	249.06	28.79
chr8	28944872	28945303	432	309	25	119.19	14.23
chr8	32082580	32083261	682	366	56	110.14	9.96
chr8	32137410	32137929	520	338	48	237.01	23.01
chr8	32174959	32175753	795	442	77	142.29	9.36
chr8	32403716	32404340	625	344	44	126.5	13.26
chr8	32885268	32885816	549	335	54	117.75	10.97
chr8	33373357	33374038	682	322	45	100.4	10.56
chr8	37551893	37552240	348	194	21	129.98	17.98
chr8	37851077	37851680	604	266	46	167.15	12.67
chr8	38614186	38614703	518	229	34	177.06	21.73
chr8	38964873	38965299	427	152	28	169.47	21.53
chr8	40065657	40066116	460	292	40	265.94	23.26
chr8	41164019	41164662	644	303	36	194.39	22.19
chr8	41508971	41509502	532	256	40	278.76	34.51
chr8	42010024	42010405	382	218	57	132.91	7.95
chr8	49607442	49607950	509	217	30	121.54	16.85
chr8	54869831	54870326	496	311	22	115.18	16.18
chr8	56884546	56885247	702	340	55	117.75	11.69
chr8	61572888	61573490	603	342	81	137.3	9.32
chr8	61643782	61644314	533	225	26	128.49	14.04
chr8	67445608	67446044	437	258	21	117.3	18.33
chr8	81152783	81153341	559	237	80	412.38	25.12
chr8	86729508	86736063	6556	3680	545	119.72	2.95
chr8	86750836	86752360	1525	603	126	119.4	4.14
chr8	90579466	90579977	512	343	41	295.75	35.59
chr8	95132374	95132913	540	313	37	138.25	13.65
chr8	96249196	96249888	693	361	55	166.95	15.2
chr8	96309453	96310167	715	394	68	117.62	8.45
chr8	99390027	99390464	438	159	45	277.77	24.93
chr8	99439944	99440287	344	211	20	109.58	15.46
chr8	99986690	99987134	445	149	26	161.35	23.72
chr8	102171027	102171480	454	231	23	131.67	17.25
chr8	102914641	102915064	424	122	21	116.83	19.77
chr8	104511553	104512031	479	199	26	153.7	16.18
chr8	118777563	118777952	390	127	23	136.23	21.42
chr8	119120928	119121346	419	275	37	235.85	23.54
chr8	123197838	123198272	435	234	20	105.11	16.42
chr8	123564614	123565117	504	290	22	113.81	16.18
chr8	124077720	124078439	720	341	76	137.79	11.17
chr8	125763652	125764210	559	317	29	100.38	8.97
chr8	128414036	128414615	580	290	38	117.56	10.57
chr8	129285936	129286337	402	277	26	100.27	10.02
chr8	129944439	129944984	546	240	47	191.74	18.63
chr8	130214635	130215240	606	315	28	119.02	20.81
chr8	131433651	131434026	376	199	22	134.99	19.5
chr8	131739106	131739696	591	264	43	268.07	36.52
chr8	133785155	133785824	670	348	67	120.69	11.04
chr8	134418796	134419194	399	234	26	172.82	19.41
chr8	139863615	139864074	460	246	40	159.34	13.35
chr8	142069967	142070494	528	245	25	126.56	19.77
chr8	144918502	144918903	402	270	55	160.89	10.75
chr8	145673702	145674066	365	217	26	149.43	16.56
chr9	4225807	4226293	487	160	32	120.13	13.52
chr9	4297160	4297674	515	324	35	141.44	15.98
chr9	4797240	4797930	691	344	98	177.7	11.24
chr9	4924097	4924568	472	319	44	104.77	9.85
chr9	5869610	5870246	637	326	34	104.43	13.25
chr9	5899345	5899736	392	159	23	112.15	14.23
chr9	16058291	16058669	379	191	18	102.07	14.02
chr9	18626062	18626480	419	207	29	173	23.7
chr9	19946303	19946892	590	361	51	103.27	10.31
chr9	21965345	21965987	643	363	44	287.92	40.98
chr9	33942568	33943117	550	318	26	138.75	22.47
chr9	35522151	35522646	496	210	36	194.39	23.03
chr9	35646159	35646533	375	216	24	109.18	10.79
chr9	35661146	35661649	504	176	28	119.23	16.65
chr9	35756364	35757074	711	360	49	252.74	29.67
chr9	35869600	35870121	522	235	22	110.82	17.25
chr9	37921389	37921971	583	338	37	234.04	25.88
chr9	67623185	67623803	619	279	31	170.03	26.96
chr9	74298609	74299213	605	306	56	261.29	22.15
chr9	75201767	75202100	334	159	29	224.78	26.96
chr9	78834700	78834949	250	126	20	112.52	12.48
chr9	79273341	79273916	576	369	36	116.7	13.42
chr9	79629437	79629924	488	215	31	151.97	18.28
chr9	85185226	85185502	277	123	23	110.38	10.89
chr9	85782008	85782672	665	321	33	178.68	29.12
chr9	91267131	91267604	474	236	25	144.84	19.26
chr9	96588417	96588940	524	304	24	116.4	15.36
chr9	97807179	97807604	426	294	32	168.19	19.75
chr9	98984285	98984948	664	309	40	100.95	7.69
chr9	99448736	99449343	608	309	39	135.94	14.67
chr9	100610423	100610697	275	144	17	115.57	17.25
chr9	100658176	100658513	338	195	27	143.38	12.66
chr9	100752536	100752892	357	134	20	119.7	15.18
chr9	101086758	101087149	392	186	28	184.09	22.51
chr9	103157365	103157670	306	134	21	118.28	13.75
chr9	104249220	104249702	483	295	21	109.05	16.18
chr9	107688680	107689052	373	221	28	190.34	26.96
chr9	109920570	109921124	555	202	42	167.86	17.48
chr9	110001594	110002245	652	370	52	108.02	10.85
chr9	110187440	110188069	630	262	71	361.66	27.37
chr9	110227750	110228230	481	275	36	194.39	20.9
chr9	110249856	110250345	490	146	34	119.09	12.95
chr9	111906255	111906746	492	161	40	161.68	15.45
chr9	112322712	112323084	373	212	22	102.55	11.18
chr9	113798610	113799256	647	321	56	348.94	33.92
chr9	114137180	114137694	515	286	23	105.64	17.36
chr9	114613786	114614187	402	191	23	136.23	19.07
chr9	114928324	114928752	429	214	37	109.8	9.32
chr9	116352190	116352628	439	210	59	165.62	10.69
chr9	119691019	119691447	429	292	31	205.12	30.2
chr9	123128957	123129409	453	269	28	152.03	16.97
chr9	123869352	123869812	461	131	34	187.77	21.72
chr9	124336021	124336311	291	161	20	141.57	19.41
chr9	124751179	124751643	465	257	32	126.24	12.05
chr9	124906997	124907626	630	327	38	115.76	14.16
chr9	127242655	127243232	578	338	45	177.22	16.84
chr9	127602712	127603377	666	284	48	150.57	14.13
chr9	129079684	129080180	497	311	28	139.92	16.65
chr9	130122946	130123540	595	309	39	156.95	16.71
chr9	131397420	131397949	530	244	61	143.82	9.61
chr9	131607268	131607859	592	260	46	323.69	34.51
chr9	131652508	131653034	527	270	26	143.89	23.72
chr9	132331727	132332256	530	313	39	152.21	13.89
chr9	134079090	134079648	559	317	29	100.38	12.56
chr9	135519580	135520022	443	318	30	123.49	13.27
chr9	135644228	135644756	529	191	41	239.69	26.15
chr9	141102302	141102763	462	156	30	186.22	28.04
chrX	15991477	15991842	366	171	34	104.43	8.83
chrX	16762135	16762553	419	201	19	101.08	13.6
chrX	16854564	16854894	331	171	22	127.16	15.7
chrX	18913812	18914166	355	175	30	228.47	30.2
chrX	43808925	43809193	269	154	17	117.13	17.25
chrX	45602499	45602879	381	166	26	177.71	21.57
chrX	45683918	45684516	599	259	42	279.84	37.74
chrX	47171701	47172134	434	285	25	140.35	19.66
chrX	48963847	48964221	375	194	31	151.97	14.61
chrX	64923684	64924108	425	273	24	118.38	15.92
chrX	65948443	65949177	735	572	41	159.74	11.17
chrX	73755121	73755543	423	224	28	186.46	25.88
chrX	77347736	77348371	636	360	43	163.07	12.7
chrX	101907257	101907813	557	257	42	173.93	18.25
chrX	102632404	102632999	596	295	23	107.38	21.57
chrX	104796341	104796924	584	290	28	150.5	21.57
chrX	106781020	106781428	409	240	21	122.83	19.41
chrX	118616505	118617084	580	328	28	151.25	20.49
chrX	118744078	118744365	288	163	20	142.43	20.49
chrX	124780122	124780565	444	263	23	133.71	21.57
chrX	129254650	129254959	310	181	24	177.98	23.72
chrX	152080625	152081118	494	246	24	118.38	17.58
chrY	2571990	2572409	420	205	21	120.61	17.25
chrY	2781103	2781498	396	245	22	102.55	11.86
chrY	7140618	7140950	333	129	32	259.45	33.43
chrY	10083678	10084373	696	389	41	107.46	7.7
chrY	10084414	10091650	7237	5126	858	2657.94	9.37
chrY	10091683	10093071	1389	749	131	357.91	8.09
chrY	10094445	10104573	10129	5760	1187	2023.33	7.29
chrY	13104470	13127438	22969	2994	2576	239.74	10.79
chrY	13128940	13132059	3120	2501	294	823.7	7.48
chrY	13689132	13690273	1142	218	96	173.19	6.84
chrY	13746385	13746852	468	281	20	102.68	9.63
chrY	13810734	13811337	604	396	64	122.77	6.88
chrY	13843417	13844165	749	310	74	114.97	6.55
chrY	14586228	14586493	266	134	22	162.85	21.92
chrY	15039994	15040462	469	130	34	118.16	11.86
chrY	20399449	20399935	487	221	20	100.2	17.25
chrY	21159438	21160023	586	297	26	133.14	22.65
chrY	26729709	26730119	411	199	19	104.79	16.18
chrY	58840016	58842638	2623	2291	227	111.14	4.04
chrY	58864968	58867683	2716	2261	259	105.77	3.38
