# Supplementary material for: Network analysis of ChIP-Seq data reveals key genes in prostate cancer
Source: Eur J Med Res. 2014 Sep 3;19(1):47. doi: 10.1186/s40001-014-0047-7 (PMC4171560; doi:10.1186/s40001-014-0047-7)
Supplement: Additional file 3: Table S3. — Differential peaks annotation. [file 40001_2014_47_MOESM3_ESM.xlsx]

## Sheet: e10_peaks
Supplementary Table 3 Differential peaks annotation
Chromosome	Start	End	Length	Summit	Tags	#NAME?	Fold_enrichment	Position	Gene
chr1	10984	11714	731	329	155	115.66	6.82	upstream	DDX11L1
chr1	237413	238053	641	329	110	103.54	8	intergenic	LOC729737(dist=96847),LOC100133331(dist=85839)
chr1	437393	438367	975	670	157	391.55	7.96	intergenic	OR4F16(dist=68796),OR4F16(dist=182729)
chr1	544463	546401	1939	1592	215	397.38	5.87	intergenic	OR4F16(dist=175866),OR4F16(dist=74695)
chr1	804886	805576	691	407	115	139.95	8.8	ncRNA_intronic	FAM41C
chr1	839868	840481	614	279	91	236.39	12.28	intergenic	FAM41C(dist=27686),LOC100130417(dist=12472)
chr1	911273	911938	666	326	50	101.7	9.94	ncRNA_exonic	C1orf170
chr1	919327	919891	565	359	95	117.98	6.43	intergenic	C1orf170(dist=1854),HES4(dist=14451)
chr1	1225359	1226099	741	357	73	100.11	10.17	exonic	SCNN1D
chr1	1279356	1280560	1205	791	117	310.44	15.79	intronic	DVL1
chr1	1624118	1624976	859	721	62	219.79	12.82	UTR5	SLC35E2B
chr1	1720316	1720870	555	378	48	120.15	9.17	exonic	GNB1
chr1	1840276	1840835	560	301	76	197.69	11.54	intergenic	GNB1(dist=17750),CALML6(dist=5431)
chr1	1891259	1892009	751	402	116	149.25	10.42	exonic	KIAA1751
chr1	1977768	1978417	650	324	122	214.11	9.92	intergenic	GABRD(dist=15576),PRKCZ(dist=3492)
chr1	2126413	2126975	563	353	108	155.15	6.78	intronic	C1orf86
chr1	2139780	2140223	444	131	24	133.71	20.49	upstream	C1orf86
chr1	2632149	2632720	572	227	77	256.94	16.07	intronic	TTC34
chr1	2633147	2633972	826	472	110	351.74	17.01	intronic	TTC34
chr1	2685340	2685994	655	318	67	207.19	14.97	intronic	TTC34
chr1	2686713	2687454	742	388	101	354.51	20.04	intronic	TTC34
chr1	2688578	2689435	858	454	149	485.46	15.52	intronic	TTC34
chr1	2690457	2691212	756	402	91	204.43	12.49	intronic	TTC34
chr1	2693047	2693745	699	342	65	235.77	17.67	intronic	TTC34
chr1	2702995	2703745	751	375	82	369.06	23.28	intronic	TTC34
chr1	2738369	2739146	778	386	97	678.21	48.63	intergenic	TTC34(dist=32139),ACTRT2(dist=198900)
chr1	2778404	2778662	259	129	18	127.52	19.41	intergenic	TTC34(dist=72174),ACTRT2(dist=159384)
chr1	2792307	2792998	692	363	57	396.17	37.31	intergenic	TTC34(dist=86077),ACTRT2(dist=145048)
chr1	2838472	2839130	659	339	43	126.55	12.07	intergenic	TTC34(dist=132242),ACTRT2(dist=98916)
chr1	2928794	2929575	782	425	93	350.48	18.48	intergenic	TTC34(dist=222564),ACTRT2(dist=8471)
chr1	2982628	2983092	465	273	78	569.3	38.75	ncRNA_intronic	FLJ42875
chr1	3200366	3201046	681	357	52	102.72	9.88	intronic	PRDM16
chr1	3236364	3237107	744	336	103	191.48	11.72	intronic	PRDM16
chr1	3326525	3327265	741	379	92	181.78	13.56	intronic	PRDM16
chr1	3341061	3341811	751	408	111	142.34	9.81	intronic	PRDM16
chr1	3535402	3536162	761	354	93	162.08	10.52	intergenic	MEGF6(dist=7343),TPRG1L(dist=5394)
chr1	3640755	3641541	787	392	131	110.9	8.21	intronic	TP73
chr1	4615627	4616131	505	211	25	130.61	19.41	intergenic	LOC284661(dist=130883),AJAP1(dist=98974)
chr1	4712379	4713137	759	432	123	126.15	7.97	intergenic	LOC284661(dist=227635),AJAP1(dist=1968)
chr1	4837747	4838554	808	487	90	410.28	25.41	UTR3	AJAP1
chr1	5454168	5454636	469	238	21	103.12	15.1	intergenic	AJAP1(dist=610317),MIR4417(dist=169495)
chr1	5658501	5659141	641	343	38	142.95	14.93	intergenic	MIR4417(dist=34298),MIR4689(dist=263591)
chr1	5681047	5681572	526	250	45	114.53	10.57	intergenic	MIR4417(dist=56844),MIR4689(dist=241160)
chr1	6535363	6536140	778	390	132	101.9	7.44	exonic	PLEKHG5
chr1	6549701	6550521	821	394	133	177.5	10.07	splicing	PLEKHG5
chr1	6614204	6615094	891	469	142	122.35	8.11	exonic	NOL9
chr1	6761785	6762374	590	167	101	247.22	10.63	exonic	DNAJC11
chr1	7058157	7058890	734	350	71	492.49	41.08	intronic	CAMTA1
chr1	7102540	7103319	780	406	99	115.88	9.31	intronic	CAMTA1
chr1	7962620	7963193	574	382	92	102.24	7.77	intergenic	UTS2(dist=49069),TNFRSF9(dist=12738)
chr1	8002255	8002815	561	273	48	191.11	14.42	intronic	TNFRSF9
chr1	8074837	8075666	830	386	143	203.82	11.11	exonic	ERRFI1
chr1	8761363	8761967	605	352	31	106.51	12.25	intronic	RERE
chr1	9242187	9242695	509	284	33	113.92	10.29	intergenic	MIR34A(dist=30351),H6PD(dist=52168)
chr1	9294218	9294793	576	416	59	110.66	7.57	upstream	H6PD
chr1	9550903	9551675	773	408	116	227.29	12.72	intergenic	SPSB1(dist=121313),SLC25A33(dist=47853)
chr1	9686787	9687630	844	398	217	160.22	8.08	intergenic	TMEM201(dist=11852),PIK3CD(dist=24160)
chr1	10092336	10092935	600	375	90	128.78	8.47	upstream	UBE4B
chr1	10490069	10490741	673	347	95	148.94	9.23	exonic	APITD1,APITD1-CORT
chr1	10848549	10849293	745	458	50	281.27	20.39	intronic	CASZ1
chr1	11097447	11098194	748	398	122	101.2	8.11	exonic	MASP2
chr1	11677235	11677902	668	306	59	426.15	51.17	intergenic	PTCHD2(dist=79595),FBXO2(dist=30516)
chr1	11702287	11703026	740	379	137	100.52	8.84	intergenic	PTCHD2(dist=104647),FBXO2(dist=5392)
chr1	11967551	11968305	755	379	124	215.3	11.89	intergenic	NPPB(dist=48559),KIAA2013(dist=11340)
chr1	12109504	12110138	635	324	33	175.72	17.25	intergenic	MIIP(dist=17398),TNFRSF8(dist=13296)
chr1	12268727	12269458	732	371	84	117.91	9.83	UTR3	TNFRSF1B
chr1	12436028	12436657	630	286	34	184.16	22.39	intronic	VPS13D
chr1	12841439	12842201	763	379	102	397.13	21.58	intergenic	PRAMEF12(dist=3391),PRAMEF1(dist=9345)
chr1	12996002	12996666	665	331	47	104.9	12.57	intergenic	PRAMEF8(dist=15434),PRAMEF6(dist=1636)
chr1	13033067	13033465	399	122	22	117.97	17.87	intergenic	PRAMEF6(dist=25661),PRAMEF22(dist=2078)
chr1	13137810	13138182	373	246	25	145.13	20.41	intergenic	PRAMEF5(dist=20059),LOC440563(dist=44778)
chr1	13333797	13334391	595	239	36	160.86	15.54	intergenic	PRAMEF3(dist=2105),PRAMEF5(dist=25428)
chr1	13382527	13383064	538	270	40	170.67	17.21	intergenic	PRAMEF5(dist=13470),PRAMEF8(dist=3583)
chr1	13385197	13385618	422	205	32	113.14	10.35	intergenic	PRAMEF5(dist=16140),PRAMEF8(dist=1029)
chr1	13459923	13460568	646	340	59	110.66	10.79	intergenic	PRAMEF14(dist=7267),PRAMEF19(dist=13485)
chr1	13474157	13474492	336	198	18	101.64	16.18	UTR3	PRAMEF18,PRAMEF19
chr1	13528089	13528680	592	270	58	208.92	15.09	intergenic	PRAMEF20(dist=1146),PRAMEF7(dist=79087)
chr1	13777774	13778297	524	309	28	153.37	17.25	intergenic	PRAMEF20(dist=29971),LRRC38(dist=23148)
chr1	14292303	14292835	533	165	76	166.41	9.12	intergenic	PRDM2(dist=140729),KAZN(dist=632378)
chr1	15058226	15058978	753	380	116	100.14	7.21	intronic	KAZN
chr1	18246262	18246783	522	286	41	178.37	16.7	intergenic	ACTL8(dist=92704),IGSF21(dist=187457)
chr1	18436633	18437128	496	225	36	140.97	12.69	intronic	IGSF21
chr1	18857333	18857951	619	313	58	323.41	33.66	intergenic	KLHDC7A(dist=44853),PAX7(dist=99549)
chr1	25566223	25566887	665	329	59	118.93	10.67	intergenic	SYF2(dist=7210),C1orf63(dist=1853)
chr1	27003817	27004478	662	351	160	219.82	7.26	intergenic	RPS6KA1(dist=102297),ARID1A(dist=18044)
chr1	27286665	27287244	580	296	33	159.75	18.18	splicing	C1orf172
chr1	27323836	27324677	842	458	109	100.49	8.34	intronic	TRNP1
chr1	27481427	27482295	869	269	118	182.32	9.45	UTR5	SLC9A1
chr1	27610960	27611878	919	412	114	102.63	7.33	intronic	WDTC1
chr1	27683831	27684537	707	348	91	103.94	8.29	exonic	MAP3K6
chr1	27718608	27719125	518	317	60	123.73	9.08	upstream	GPR3
chr1	28907541	28908225	685	364	53	175.37	14.91	ncRNA_exonic	SNHG12,SNORA16A
chr1	29062862	29063493	632	399	95	135.76	7.38	splicing	YTHDF2
chr1	29208356	29209173	818	425	134	107.45	6.79	intergenic	OPRD1(dist=18148),EPB41(dist=4430)
chr1	29529214	29529960	747	335	143	121.14	7.91	exonic	MECR
chr1	30353423	30353973	551	176	47	337.13	36.67	intergenic	PTPRU(dist=700098),MATN1(dist=830151)
chr1	30853034	30853830	797	395	120	164.34	9.99	intergenic	PTPRU(dist=1199709),MATN1(dist=330294)
chr1	31191856	31192629	774	371	112	164.6	8.6	ncRNA_exonic	MATN1-AS1
chr1	31254957	31255731	775	394	103	124.58	9.81	intergenic	LAPTM5(dist=24274),SDC3(dist=86582)
chr1	31457027	31457495	469	248	32	130.39	12.83	intronic	PUM1
chr1	32429506	32430276	771	373	139	117.73	8.79	intergenic	PTP4A2(dist=25518),KHDRBS1(dist=49215)
chr1	32705935	32706447	513	178	39	103.34	9.4	ncRNA_exonic	MTMR9LP
chr1	32781883	32782510	628	376	110	184.02	8.92	exonic	HDAC1
chr1	33398965	33399586	622	231	91	103.94	7.52	intergenic	TMEM54(dist=32012),RNF19B(dist=2464)
chr1	33520632	33521808	1177	784	169	249.05	7.47	intergenic	AK2(dist=18120),ADC(dist=24906)
chr1	33592611	33593383	773	347	156	176.52	9.67	intergenic	ADC(dist=6616),TRIM62(dist=17620)
chr1	34090498	34091084	587	254	52	142.56	12.2	exonic	CSMD2
chr1	34098394	34099225	832	404	164	188.44	8.56	exonic	CSMD2
chr1	34106517	34107195	679	371	88	104.03	8.87	intronic	CSMD2
chr1	34201086	34201739	654	302	48	143.84	14.64	intronic	CSMD2
chr1	34578877	34580034	1158	836	76	110.05	9.4	intronic	CSMD2
chr1	34867201	34867812	612	260	31	106.51	15.66	intergenic	C1orf94(dist=182470),GJB5(dist=352909)
chr1	34925646	34926379	734	386	77	162.11	12.49	intergenic	C1orf94(dist=240915),GJB5(dist=294342)
chr1	35057705	35058311	607	318	52	131.21	11.48	intergenic	C1orf94(dist=372974),GJB5(dist=162410)
chr1	35325305	35325943	639	223	110	184.02	8.49	UTR5	C1orf212
chr1	35331525	35332458	934	604	148	145.07	9.78	exonic	DLGAP3
chr1	36180876	36181594	719	365	114	235.32	10.59	exonic	C1orf216
chr1	36320697	36321419	723	390	74	351.65	26.98	UTR3	EIF2C4
chr1	36348293	36348924	632	397	108	142.86	8.41	UTR5	EIF2C1
chr1	37041300	37042147	848	543	124	200.46	10.23	intergenic	CSF3R(dist=92385),GRIK3(dist=218981)
chr1	37115946	37116735	790	320	149	139.1	8.21	intergenic	CSF3R(dist=167031),GRIK3(dist=144393)
chr1	37169090	37169784	695	376	117	125.93	7.73	intergenic	CSF3R(dist=220175),GRIK3(dist=91344)
chr1	37329656	37330177	522	294	37	168.79	17.53	intronic	GRIK3
chr1	37494466	37495004	539	265	28	102.02	12.07	intronic	GRIK3
chr1	37642796	37643464	669	277	65	130.39	10.44	intergenic	MIR4255(dist=15561),LOC728431(dist=277016)
chr1	37980165	37980707	543	257	43	114.51	8.78	exonic	MEAF6
chr1	38325271	38326325	1055	694	121	114.58	10.87	UTR5	MTF1
chr1	38440534	38441229	696	377	64	102.84	10.18	intronic	SF3A3
chr1	38455542	38456233	692	314	148	169.89	8.17	exonic	SF3A3
chr1	39037519	39038057	539	244	25	118.04	19.11	intergenic	LOC339442(dist=357080),RRAGC(dist=266958)
chr1	39557831	39558587	757	381	131	359.41	15.12	intronic	MACF1
chr1	39568139	39568657	519	228	117	121.05	6.92	intronic	MACF1
chr1	39598550	39599242	693	398	57	101.68	8.87	intronic	MACF1
chr1	40119018	40119745	728	377	112	100.91	7.43	intergenic	HEYL(dist=13670),NT5C1A(dist=5048)
chr1	40185677	40186231	555	226	104	112.43	7.18	intergenic	HPCAL4(dist=28588),PPIE(dist=18286)
chr1	40367617	40368443	827	463	83	120.26	9.8	UTR5	MYCL1
chr1	40439033	40439782	750	327	113	103.92	8.25	intergenic	MFSD2A(dist=3405),CAP1(dist=66473)
chr1	40497815	40498521	707	359	90	105.7	7.98	intergenic	MFSD2A(dist=62187),CAP1(dist=7734)
chr1	40770998	40771633	636	348	51	213.51	19.51	exonic	COL9A2
chr1	40848138	40848714	577	308	36	140.97	15.99	intronic	SMAP2
chr1	41882545	41883366	822	398	104	242.23	13.46	intergenic	SCMH1(dist=174730),EDN2(dist=61080)
chr1	41898199	41898949	751	369	105	120.91	9.57	intergenic	SCMH1(dist=190384),EDN2(dist=45497)
chr1	41981560	41982379	820	369	125	118.61	9.08	intronic	HIVEP3
chr1	42799680	42800164	485	269	28	102.02	11.46	intronic	FOXJ3
chr1	43202868	43203308	441	260	49	164.26	11.67	intronic	CLDN19
chr1	44228966	44229702	737	314	142	102.9	7.4	intronic	ST3GAL3
chr1	44759253	44759799	547	295	30	166.68	22.65	intronic	ERI3
chr1	45265245	45265900	656	273	113	117.64	8.07	upstream	PLK3
chr1	45769449	45770193	745	374	85	104.21	7.61	ncRNA_exonic	LOC400752
chr1	46109503	46110216	714	369	96	146.26	11.36	intronic	GPBP1L1
chr1	46486978	46487697	720	359	54	181.93	17.91	exonic	MAST2
chr1	46502509	46503278	770	375	146	129.99	8.93	downstream	MAST2
chr1	46942924	46943632	709	365	107	112.53	6.95	intergenic	LOC729041(dist=31550),DMBX1(dist=29036)
chr1	47456593	47457149	557	341	45	125.96	9.35	intergenic	CYP4A11(dist=49437),CYP4X1(dist=32091)
chr1	47644566	47645357	792	422	101	140.38	9.43	ncRNA_exonic	PDZK1IP1-AS1
chr1	48463197	48463815	619	264	119	154.56	8.88	upstream	TRABD2B
chr1	48668805	48669517	713	400	98	117.72	8.34	intergenic	SKINTL(dist=20705),SLC5A9(dist=18840)
chr1	48702375	48702964	590	359	118	110.39	6.79	intronic	SLC5A9
chr1	48822446	48822974	529	280	32	113.14	12.41	intronic	SPATA6
chr1	49017960	49018653	694	341	76	118.31	8.46	intronic	AGBL4
chr1	49146005	49146497	493	325	31	123.09	16.56	intronic	AGBL4
chr1	49570064	49570763	700	369	94	443.11	30.6	intronic	AGBL4
chr1	50546402	50547205	804	353	73	142.8	9.12	intronic	ELAVL4
chr1	52833960	52834483	524	214	30	135.5	17.21	intergenic	CC2D1B(dist=2083),ORC1(dist=4018)
chr1	52870323	52870963	641	258	59	199.6	13.61	exonic	PRPF38A
chr1	53213615	53214362	748	359	61	137.96	11.46	intronic	ZYG11B
chr1	53642271	53643019	749	337	94	307.6	18.9	intergenic	SLC1A7(dist=33982),CPT2(dist=19082)
chr1	54058209	54058925	717	361	93	247.78	16.05	intronic	GLIS1
chr1	54147713	54148385	673	276	78	107.09	7.91	intronic	GLIS1
chr1	54425298	54425929	632	235	99	132.74	8.2	intronic	LRRC42
chr1	54535518	54536355	838	431	191	138.44	7.94	intronic	TCEANC2
chr1	54825035	54825600	566	259	41	178.37	20.52	intronic	SSBP3
chr1	54955003	54955604	602	258	85	115.66	8.36	intergenic	SSBP3(dist=82911),ACOT11(dist=58203)
chr1	55275937	55276760	824	402	126	131.11	8.71	intronic	C1orf177
chr1	55944393	55944955	563	199	65	148.8	9.66	intergenic	MIR4422(dist=252997),PPAP2B(dist=1015464)
chr1	56167599	56168205	607	334	96	100.73	7.68	intergenic	MIR4422(dist=476203),PPAP2B(dist=792214)
chr1	56333520	56334149	630	262	53	251.72	23.51	intergenic	MIR4422(dist=642124),PPAP2B(dist=626270)
chr1	57044871	57045883	1013	325	91	139.28	6.09	UTR5	PPAP2B
chr1	57253625	57254280	656	297	36	140.97	20.28	intronic	C1orf168
chr1	57272671	57273151	481	121	56	212.18	15.34	intronic	C1orf168
chr1	58512790	58513526	737	322	76	111.74	8.16	intronic	DAB1
chr1	59118274	59118897	624	194	99	151.79	7.28	intergenic	TACSTD2(dist=75108),MYSM1(dist=1514)
chr1	59234755	59235496	742	357	89	102.25	7.43	intergenic	MYSM1(dist=69008),JUN(dist=10967)
chr1	60554086	60554831	746	420	82	136.47	9.7	intergenic	C1orf87(dist=14644),NFIA(dist=988115)
chr1	61508493	61509162	670	308	84	160.94	11.72	intergenic	C1orf87(dist=969051),NFIA(dist=33784)
chr1	61803736	61804499	764	334	120	112.11	7.7	intronic	NFIA
chr1	63428708	63429426	719	319	79	214.85	14.05	intergenic	ATG4C(dist=97767),LINC00466(dist=195328)
chr1	63655247	63655977	731	354	74	252.6	20.8	ncRNA_intronic	LINC00466
chr1	63793058	63793692	635	379	107	112.53	6.88	intergenic	FOXD3(dist=2261),ALG6(dist=39569)
chr1	64295482	64296101	620	321	46	176.62	20.56	intronic	ROR1
chr1	64708449	64709273	825	374	97	114.21	7.14	intronic	UBE2U
chr1	65528588	65529156	569	308	44	120.79	9.95	intergenic	MIR101-1(dist=4397),AK4(dist=84076)
chr1	66183508	66184018	511	211	40	135.44	14.83	intergenic	LEPR(dist=80332),PDE4B(dist=74175)
chr1	66414481	66415069	589	324	52	376.71	39.45	intronic	PDE4B
chr1	66578292	66578958	667	329	56	166.27	15.29	intronic	PDE4B
chr1	66708135	66708967	833	394	196	176.9	8.75	intronic	PDE4B
chr1	67198815	67199566	752	467	74	186.54	10.69	exonic	SGIP1
chr1	67614663	67615428	766	376	133	104.66	7.97	intergenic	C1orf141(dist=20443),IL23R(dist=16741)
chr1	68236908	68237527	620	237	83	120.26	7.76	intronic	GNG12
chr1	68577468	68578037	570	244	90	180.87	9.07	ncRNA_intronic	GNG12-AS1
chr1	68908530	68909365	836	392	130	160.56	9.52	intronic	RPE65
chr1	69036337	69037011	675	337	41	157.02	15.55	intergenic	DEPDC1(dist=73538),LRRC7(dist=1188847)
chr1	69285034	69285635	602	257	75	203.71	13.25	intergenic	DEPDC1(dist=322235),LRRC7(dist=940223)
chr1	70500011	70500611	601	282	101	153.24	8.75	intronic	LRRC7
chr1	70994244	70994843	600	384	95	142.21	8.96	intergenic	CTH(dist=88710),PTGER3(dist=323193)
chr1	71662186	71662940	755	415	68	228.29	16.53	ncRNA_intronic	ZRANB2-AS2
chr1	74463868	74464499	632	345	63	113.06	8.82	intergenic	NEGR1(dist=1715591),LRRIQ3(dist=27203)
chr1	75155413	75156094	682	285	105	115.77	8.62	intergenic	C1orf173(dist=15991),CRYZ(dist=15078)
chr1	75669184	75670126	943	380	104	180.25	8.89	exonic	SLC44A5
chr1	76457044	76457558	515	359	101	128.52	7.25	intergenic	ASB17(dist=58928),ST6GALNAC3(dist=82831)
chr1	77333711	77334291	581	273	40	170.67	16.1	exonic	ST6GALNAC5
chr1	77591814	77592453	640	320	60	107.37	9.99	intronic	PIGK
chr1	78262557	78262941	385	115	35	133.83	11.49	intronic	FAM73A
chr1	78579901	78580665	765	372	131	102.96	7.18	intronic	GIPC2
chr1	78697549	78698114	566	234	39	144.67	16.37	ncRNA_intronic	MGC27382
chr1	78811640	78812117	478	161	25	133.37	22.07	ncRNA_intronic	MGC27382
chr1	79154208	79154871	664	341	60	115.26	10.15	intergenic	IFI44(dist=24445),ELTD1(dist=200578)
chr1	79663026	79663652	627	266	44	101.12	9.16	intergenic	ELTD1(dist=190531),NONE(dist=NONE)
chr1	80147011	80147560	550	267	32	110.82	14.93	intergenic	ELTD1(dist=674516),NONE(dist=NONE)
chr1	80682861	80683565	705	372	115	105.63	7.89	intergenic	ELTD1(dist=1210366),LPHN2(dist=1582517)
chr1	80907245	80907870	626	282	25	102.35	19.64	intergenic	ELTD1(dist=1434750),LPHN2(dist=1358212)
chr1	81771368	81772117	750	419	88	283.53	16.51	intergenic	NONE(dist=NONE),LPHN2(dist=493965)
chr1	81964437	81964966	530	240	24	117.72	19.41	intergenic	NONE(dist=NONE),LPHN2(dist=301116)
chr1	82274446	82275099	654	324	51	136.83	14.64	intronic	LPHN2
chr1	83224708	83225214	507	202	34	126.81	14.05	intergenic	LPHN2(dist=766601),MIR548AP(dist=1034384)
chr1	84049341	84049819	479	212	29	172.42	23.72	intergenic	LPHN2(dist=1591234),MIR548AP(dist=209779)
chr1	84322666	84323435	770	385	86	249.31	17.32	ncRNA_intronic	MIR548AP
chr1	85007320	85007913	594	235	44	213.27	22.39	intergenic	GNG5(dist=35058),CTBS(dist=10891)
chr1	85410290	85411201	912	501	176	110.37	4.25	intronic	MCOLN2
chr1	85999843	86000588	746	427	55	147.99	10.39	intronic	DDAH1
chr1	86046718	86047418	701	375	102	164.27	9.79	exonic	CYR61
chr1	86360220	86360800	581	314	88	104.03	7.05	intronic	COL24A1
chr1	86965430	86966297	868	456	133	108.58	7.77	exonic	CLCA1
chr1	87169817	87170647	831	393	121	280.79	14.3	exonic	SH3GLB1
chr1	87430787	87431502	716	325	83	114.07	9.16	intronic	HS2ST1
chr1	88351014	88351443	430	109	32	178.36	24.07	intergenic	LOC100505768(dist=513676),PKN2(dist=798479)
chr1	88682050	88682553	504	217	31	154.62	19.07	intergenic	LOC100505768(dist=844712),PKN2(dist=467369)
chr1	88768638	88769257	620	349	46	120.06	12.81	intergenic	LOC100505768(dist=931300),PKN2(dist=380665)
chr1	89265879	89266659	781	422	100	252.74	13.32	intronic	PKN2
chr1	89342850	89343650	801	383	105	156.16	9.25	intronic	GTF2B
chr1	91044570	91045322	753	378	131	142.75	8.94	intergenic	ZNF326(dist=550476),BARHL2(dist=132257)
chr1	91316884	91317540	657	325	91	185.71	10.46	intergenic	BARHL2(dist=134090),ZNF644(dist=63317)
chr1	91872181	91872905	725	361	70	206.75	16.48	intergenic	HFM1(dist=1755),CDC7(dist=93499)
chr1	92012383	92012948	566	284	42	210.06	23.94	intergenic	CDC7(dist=21062),HSP90B3P(dist=87620)
chr1	92210341	92210850	510	355	42	108.93	10.15	intronic	TGFBR3
chr1	92756746	92757689	944	415	134	142.78	9.28	exonic	GLMN
chr1	92775503	92776154	652	316	113	132.87	8.01	intronic	RPAP2
chr1	93297140	93297910	771	362	117	136.19	9.66	exonic	RPL5
chr1	93914569	93915227	659	317	45	104.26	11.94	intronic	FNBP1L
chr1	94801176	94801810	635	436	119	109.06	6.56	intergenic	ARHGAP29(dist=97869),ABCD3(dist=82123)
chr1	94997572	94997971	400	243	30	135.5	14.33	exonic	F3
chr1	95582072	95582819	748	354	94	279.03	14.08	intronic	TMEM56
chr1	95699390	95699999	610	312	89	137.84	8.84	exonic	RWDD3
chr1	95752448	95753183	736	356	59	403.34	41.58	intergenic	RWDD3(dist=39667),FLJ31662(dist=187110)
chr1	95774338	95775079	742	365	109	135.04	9.34	intergenic	RWDD3(dist=61557),FLJ31662(dist=165214)
chr1	95916446	95917002	557	344	61	170.74	12.99	intergenic	RWDD3(dist=203665),FLJ31662(dist=23291)
chr1	96354982	96355486	505	187	28	109.54	12.89	intergenic	FLJ31662(dist=410070),PTBP2(dist=831689)
chr1	96418417	96418998	582	329	51	326.71	32.14	intergenic	FLJ31662(dist=473505),PTBP2(dist=768177)
chr1	96701537	96702228	692	365	111	115.94	9.35	intergenic	FLJ31662(dist=756625),PTBP2(dist=484947)
chr1	97709252	97710087	836	417	111	142.34	7.67	ncRNA_intronic	DPYD-AS1
chr1	99643013	99643578	566	189	50	110.64	9.5	intergenic	LOC100129620(dist=28605),LPPR4(dist=86270)
chr1	99792886	99793446	561	212	36	103.25	11.85	intergenic	LPPR4(dist=17748),PALMD(dist=317985)
chr1	99946790	99947501	712	338	92	136.71	11.2	intergenic	LPPR4(dist=171652),PALMD(dist=163930)
chr1	100239222	100239871	650	307	35	102.75	11.19	intergenic	FRRS1(dist=7873),AGL(dist=75769)
chr1	100274012	100274747	736	372	87	129.72	9.26	intergenic	FRRS1(dist=42663),AGL(dist=40893)
chr1	101235828	101236318	491	204	23	102.24	15.57	intergenic	VCAM1(dist=31227),EXTL2(dist=101610)
chr1	102285419	102286198	780	390	69	132.41	11.4	intronic	OLFM3
chr1	102459159	102459697	539	271	48	145.72	12.89	intronic	OLFM3
chr1	102657170	102657901	732	331	84	381.08	26.12	intergenic	OLFM3(dist=194380),COL11A1(dist=684122)
chr1	102899950	102900526	577	305	65	181.92	11.4	intergenic	OLFM3(dist=437160),COL11A1(dist=441497)
chr1	103031638	103032282	645	281	44	120.19	12.84	intergenic	OLFM3(dist=568848),COL11A1(dist=309741)
chr1	103256412	103257013	602	357	48	131.38	14.86	intergenic	OLFM3(dist=793622),COL11A1(dist=85010)
chr1	104490944	104491731	788	406	82	129.43	8.64	intergenic	AMY1A(dist=189633),LOC100129138(dist=123914)
chr1	104674938	104675555	618	229	86	179.21	10.71	intergenic	LOC100129138(dist=55245),NONE(dist=NONE)
chr1	105190590	105191385	796	352	108	101.82	7.26	intergenic	LOC100129138(dist=570897),NONE(dist=NONE)
chr1	106335999	106336712	714	377	144	221.15	10.09	intergenic	LOC100129138(dist=1716306),PRMT6(dist=1262555)
chr1	106810688	106811269	582	208	79	368.37	21.72	intergenic	NONE(dist=NONE),PRMT6(dist=787998)
chr1	107146083	107146453	371	127	20	100.8	12.92	intergenic	NONE(dist=NONE),PRMT6(dist=452814)
chr1	107819396	107820015	620	365	73	217.12	13.62	intronic	NTNG1
chr1	108043766	108044401	636	259	53	373.96	42.06	intergenic	NTNG1(dist=19291),VAV3(dist=69381)
chr1	108757094	108757789	696	361	101	140.38	8.66	intergenic	SLC25A24(dist=14114),NBPF4(dist=8174)
chr1	109054901	109055650	750	386	139	135.1	8.89	intergenic	NBPF6(dist=41641),FAM102B(dist=47321)
chr1	109102278	109102806	529	345	60	107.37	8.61	upstream	FAM102B
chr1	109185984	109186774	791	397	111	142.34	9.22	intergenic	FAM102B(dist=4035),HENMT1(dist=4136)
chr1	109370513	109371302	790	397	94	174.44	11.26	intronic	AKNAD1
chr1	109440575	109441361	787	399	87	105.87	8.43	exonic	GPSM2
chr1	109805976	109806916	941	412	254	380.1	9.36	exonic	CELSR2
chr1	109941857	109942615	759	318	91	146.15	11.17	UTR3	PSMA5
chr1	110036216	110037004	789	398	115	145.56	9.89	exonic	CYB561D1
chr1	110088616	110089343	728	440	114	102.63	7.31	downstream	GPR61
chr1	110110547	110110937	391	196	23	123.2	16.79	intronic	GNAI3
chr1	110192130	110192829	700	310	67	181.43	12.77	intergenic	AMPD2(dist=17453),GSTM4(dist=5869)
chr1	110502823	110503471	649	333	41	103.45	10.9	intergenic	CSF1(dist=29207),AHCYL1(dist=23916)
chr1	110750125	110750954	830	423	100	114.11	7.68	intergenic	SLC6A17(dist=5302),KCNC4(dist=2382)
chr1	110854998	110855796	799	415	109	104.91	8.28	ncRNA_intronic	LOC440600
chr1	111323301	111324062	762	391	109	129.55	9.52	intergenic	KCNA3(dist=105646),CD53(dist=89759)
chr1	111876700	111877319	620	304	71	141.83	11.18	intergenic	CHIA(dist=13512),C1orf88(dist=11876)
chr1	112024040	112024700	661	411	118	145.18	9.2	intergenic	C1orf162(dist=2906),ADORA3(dist=1270)
chr1	112298015	112298626	612	283	107	247.83	11.28	exonic	DDX20,FAM212B
chr1	112332566	112332921	356	183	48	120.15	7.78	intronic	KCND3
chr1	113008579	113009282	704	343	103	130.14	8.99	upstream	WNT2B
chr1	113498272	113498929	658	312	36	124.29	11.66	splicing	SLC16A1
chr1	113599503	113600062	560	277	32	178.36	27.16	intergenic	SLC16A1(dist=100528),LRIG2(dist=15769)
chr1	113615069	113615838	770	568	208	162.23	5.17	UTR5	LRIG2
chr1	113933753	113934258	506	314	23	105.53	13.75	exonic	MAGI3
chr1	114825239	114825990	752	394	108	115.82	8.58	intergenic	SYT6(dist=128767),TRIM33(dist=109409)
chr1	114888908	114889668	761	387	229	123.28	7.17	intergenic	SYT6(dist=192436),TRIM33(dist=45731)
chr1	115521533	115522438	906	568	100	149.19	12.85	intronic	SYCP1
chr1	115655186	115656015	830	434	140	101.22	8.12	intergenic	TSPAN2(dist=23065),NGF(dist=172522)
chr1	116005860	116006461	602	329	45	138.75	13.89	intergenic	NGF(dist=125003),VANGL1(dist=178113)
chr1	116676706	116677244	539	292	47	203.63	18.6	UTR3	MAB21L3
chr1	116694454	116695180	727	331	101	167.18	10.99	intergenic	MAB21L3(dist=16593),ATP1A1(dist=220615)
chr1	116749613	116750057	445	209	23	116.45	18.66	intergenic	MAB21L3(dist=71752),ATP1A1(dist=165738)
chr1	117027662	117028489	828	410	123	112.49	8.27	intergenic	ATP1A1OS(dist=66418),CD58(dist=28667)
chr1	117368440	117368909	470	243	25	118.04	17.54	intergenic	CD2(dist=56589),PTGFRN(dist=83780)
chr1	117664489	117665078	590	350	93	116.34	7.52	upstream	TRIM45
chr1	117670999	117671812	814	429	104	117.47	8.23	intergenic	TRIM45(dist=6588),VTCN1(dist=14397)
chr1	118296521	118297252	732	386	105	115.77	8.25	intergenic	FAM46C(dist=125510),GDAP2(dist=108855)
chr1	118510000	118510541	542	238	71	104.73	8.23	intronic	SPAG17
chr1	118564228	118564632	405	274	28	143	19.65	intronic	SPAG17
chr1	118565826	118566318	493	182	26	141.72	22.65	exonic	SPAG17
chr1	119259276	119260000	725	342	68	262.02	19.14	intergenic	SPAG17(dist=531428),TBX15(dist=165666)
chr1	119369067	119369693	627	322	44	132.6	13.19	intergenic	SPAG17(dist=641219),TBX15(dist=55973)
chr1	119915145	119915655	511	204	44	109.1	9.68	intronic	HAO2
chr1	120156192	120156860	669	382	101	112.39	9.14	intergenic	LINC00622(dist=14278),ZNF697(dist=5140)
chr1	120217243	120217974	732	334	71	323.98	24.06	intergenic	ZNF697(dist=26853),PHGDH(dist=36445)
chr1	120218010	120218795	786	405	97	125.28	7.4	intergenic	ZNF697(dist=27620),PHGDH(dist=35624)
chr1	120866760	120867526	767	407	66	104.28	9.03	intergenic	FAM72B(dist=11079),HIST2H2BA(dist=38508)
chr1	121346628	121347096	469	216	29	108.9	13.42	intergenic	EMBP1(dist=32942),NONE(dist=NONE)
chr1	142556808	142557361	554	257	52	105.01	9.1	intergenic	NONE(dist=NONE),ANKRD20A12P(dist=140060)
chr1	142585894	142586965	1072	493	182	248.79	9.38	intergenic	NONE(dist=NONE),ANKRD20A12P(dist=110456)
chr1	142922971	142924072	1102	625	216	235.83	9.87	intergenic	ANKRD20A12P(dist=209366),LOC100130000(dist=763058)
chr1	143884583	143885174	592	393	67	123.24	8.28	intergenic	PPIAL4G(dist=116702),FAM72D(dist=11278)
chr1	145457022	145457758	737	389	129	168.39	9.3	exonic	POLR3GL
chr1	146016568	146017213	646	323	44	183.14	18.35	intergenic	PDZK1P1(dist=73949),NBPF24(dist=15329)
chr1	146713971	146715100	1130	275	196	160.04	6.86	exonic	CHD1L
chr1	146745173	146745929	757	429	91	354.55	19.94	intronic	CHD1L
chr1	146987046	146987565	520	330	79	146.01	7.9	ncRNA_exonic	LINC00624
chr1	147558467	147558949	483	199	39	165.94	16.29	intergenic	PDZK1P1(dist=74136),NBPF24(dist=15374)
chr1	148531727	148532534	808	395	141	103.88	7.44	intergenic	PPIAL4F(dist=329191),NBPF15(dist=25654)
chr1	148598388	148599186	799	434	127	115.91	8.01	intergenic	NBPF15(dist=2121),PPIAL4E(dist=44825)
chr1	149192519	149193211	693	361	87	262.93	16.75	intergenic	LOC645166(dist=239465),LOC388692(dist=86265)
chr1	149272715	149273441	727	364	109	146.63	8.85	intergenic	LOC645166(dist=319661),LOC388692(dist=6035)
chr1	149378873	149379906	1034	812	178	205.33	7.23	downstream	FCGR1C
chr1	149430804	149431594	791	426	113	127.62	9.08	intergenic	HIST2H2BF(dist=31575),PPIAL4A(dist=121409)
chr1	149437976	149438757	782	364	80	114.8	8.31	intergenic	HIST2H2BF(dist=38747),PPIAL4A(dist=114246)
chr1	149658230	149659046	817	448	131	123.74	8.16	ncRNA_intronic	FAM91A2
chr1	149763779	149764890	1112	843	210	131.5	6.15	UTR3	FCGR1A
chr1	149933791	149934517	727	343	84	169.47	12.4	intronic	OTUD7B
chr1	150951782	150952573	792	336	181	112.8	6.93	intergenic	CERS2(dist=4303),ANXA9(dist=1926)
chr1	151043007	151043967	961	705	128	125.88	8.84	splicing	GABPB2
chr1	151313038	151313899	862	504	116	108.68	9.21	UTR3	RFX5
chr1	151707320	151708031	712	379	129	109.2	7.85	intergenic	RIIAD1(dist=5238),MRPL9(dist=24092)
chr1	151881594	151882157	564	355	39	144.67	12.1	exonic	THEM4
chr1	152020270	152020852	583	219	68	199.85	12.8	intergenic	S100A11(dist=10759),TCHHL1(dist=35768)
chr1	152024823	152025510	688	390	112	100.91	7.39	intergenic	S100A11(dist=15312),TCHHL1(dist=31110)
chr1	152199638	152200352	715	361	72	138.12	11.31	intergenic	HRNR(dist=2969),FLG(dist=74299)
chr1	152558043	152558554	512	188	25	129.32	23.72	intergenic	LCE3D(dist=5063),LCE3C(dist=14584)
chr1	152626262	152627078	817	434	152	233.61	11.47	intergenic	LCE3A(dist=30683),LCE2D(dist=8794)
chr1	152842088	152842859	772	373	89	131.22	9.44	intergenic	LCE6A(dist=25629),SMCP(dist=7939)
chr1	153201568	153202354	787	386	99	158.69	10.2	intergenic	PRR9(dist=9775),LOR(dist=29825)
chr1	153324596	153325453	858	487	156	161.36	9.52	intergenic	PGLYRP4(dist=3574),S100A9(dist=4877)
chr1	153437995	153438916	922	422	134	152.98	7.78	intergenic	S100A7(dist=4858),S100A6(dist=68160)
chr1	153721734	153722849	1116	350	127	103.63	9.33	intronic	INTS3
chr1	153918868	153919549	682	377	116	149.25	8.75	UTR5	DENND4B
chr1	154307373	154308098	726	340	93	140.74	8.64	intronic	ATP8B2
chr1	154531793	154532422	630	357	111	106.62	7.09	upstream	UBE2Q1
chr1	154908863	154909464	602	285	54	112.26	8.74	exonic	PMVK
chr1	155056413	155057743	1331	938	184	153.94	11.08	exonic	EFNA3
chr1	155058303	155059144	842	399	151	132.13	8.57	exonic	EFNA3
chr1	155139690	155140894	1205	826	151	132.13	9.58	downstream	KRTCAP2
chr1	155145543	155146227	685	311	120	112.11	7.67	exonic	KRTCAP2
chr1	155214252	155214903	652	370	46	218.36	22.24	splicing	GBA
chr1	155220224	155221059	836	434	207	111.89	6.89	exonic	FAM189B
chr1	155246863	155247413	551	324	49	105.65	9.77	exonic	HCN3
chr1	156060303	156060899	597	374	93	147.54	9.03	intergenic	MEX3A(dist=8514),NONE(dist=NONE)
chr1	156066167	156066931	765	398	134	119.74	8.23	intergenic	MEX3A(dist=14378),NONE(dist=NONE)
chr1	156115651	156116335	685	284	86	102.35	8.26	intergenic	LMNA(dist=5771),SEMA4A(dist=3400)
chr1	156185993	156186878	886	409	291	127.19	4.41	intronic	PMF1,PMF1-BGLAP
chr1	156289228	156289898	671	364	83	114.07	8.87	intronic	CCT3
chr1	156629504	156630369	866	441	188	145.36	7.56	downstream	BCAN
chr1	156695441	156696919	1479	317	225	147.97	10.08	exonic	ISG20L2
chr1	157059718	157060480	763	385	116	113.17	8.59	intergenic	ARHGEF11(dist=44556),ETV3L(dist=1355)
chr1	157125620	157126520	901	359	118	156.72	7.93	intergenic	ETV3(dist=17237),FCRL5(dist=356647)
chr1	157133217	157133989	773	384	128	110.4	7.95	intergenic	ETV3(dist=24834),FCRL5(dist=349178)
chr1	157339527	157340389	863	356	117	130.97	9.54	intergenic	ETV3(dist=231144),FCRL5(dist=142778)
chr1	158299518	158300104	587	291	52	142.56	11.26	exonic	CD1B
chr1	159058609	159059566	958	567	115	119.34	8.06	intergenic	AIM2(dist=11962),CADM3(dist=81811)
chr1	159130562	159131396	835	391	157	125	7.73	intergenic	AIM2(dist=83915),CADM3(dist=9981)
chr1	160053852	160054292	441	208	104	102.89	5.36	exonic	KCNJ9
chr1	160162640	160163432	793	403	134	163.81	10.03	exonic	CASQ1
chr1	160260902	160261931	1030	373	127	130.65	8.73	exonic	COPA
chr1	160576679	160577463	785	376	97	236.24	14.23	intergenic	CD84(dist=27373),SLAMF1(dist=2428)
chr1	160791319	160791791	473	293	33	137.82	16.47	intronic	LY9
chr1	161067228	161068100	873	398	123	152.06	8.69	upstream	KLHDC9
chr1	161535874	161536504	631	261	123	218.59	11.67	intergenic	FCGR3A(dist=15461),FCGR2C(dist=14625)
chr1	161617202	161617896	695	350	106	197.16	13.04	intergenic	FCGR3B(dist=15449),FCGR2B(dist=15009)
chr1	163330650	163331697	1048	445	143	186.66	10.16	intergenic	NUF2(dist=5097),PBX1(dist=1196900)
chr1	163498310	163499060	751	407	96	100.73	8.41	intergenic	NUF2(dist=172757),PBX1(dist=1029537)
chr1	163505442	163506146	705	365	90	230.76	14.1	intergenic	NUF2(dist=179889),PBX1(dist=1022451)
chr1	163671389	163672051	663	336	57	192.58	17.67	intergenic	NUF2(dist=345836),PBX1(dist=856546)
chr1	164056361	164056912	552	297	35	176.57	23.07	intergenic	NUF2(dist=730808),PBX1(dist=471685)
chr1	164574772	164575493	722	334	69	420.83	35.07	intronic	PBX1
chr1	164860785	164861291	507	256	42	186.17	18.38	intergenic	PBX1(dist=39725),LMX1A(dist=309813)
chr1	165042478	165043141	664	362	85	109.8	10.04	intergenic	PBX1(dist=221418),LMX1A(dist=127963)
chr1	165362066	165362670	605	243	106	109.28	6.91	intergenic	LMX1A(dist=36114),RXRG(dist=7489)
chr1	165373095	165373670	576	202	80	121.24	8.73	intronic	RXRG
chr1	165863890	165864369	480	173	34	161.23	18.32	intronic	UCK2
chr1	166270057	166270434	378	123	19	102.26	16.18	intergenic	FAM78B(dist=134099),FMO9P(dist=302719)
chr1	166402983	166403445	463	133	35	104.01	9.98	intergenic	FAM78B(dist=267025),FMO9P(dist=169708)
chr1	166448085	166449087	1003	355	126	130.24	8.58	intergenic	FAM78B(dist=312127),FMO9P(dist=124066)
chr1	167525207	167525938	732	334	135	106.36	8.27	intergenic	CREG1(dist=2151),RCSD1(dist=73536)
chr1	167895542	167896266	725	362	52	283.25	25.7	intronic	MPC2
chr1	168334986	168335531	546	181	56	142.28	10.44	intergenic	TBX19(dist=51322),MIR557(dist=9231)
chr1	168356602	168356946	345	130	20	118.12	17.25	intergenic	MIR557(dist=11743),LOC100505918(dist=12481)
chr1	168704146	168704664	519	244	38	176.82	18.72	intergenic	DPT(dist=5704),LINC00626(dist=51515)
chr1	169277429	169277891	463	285	23	121.11	15.1	intronic	NME7
chr1	169478489	169479162	674	325	69	289	18.86	intergenic	SLC19A2(dist=23281),F5(dist=2030)
chr1	169515548	169516201	654	298	108	101.82	7.86	exonic	F5
chr1	170850956	170851626	671	307	94	200.52	12.69	intergenic	PRRX1(dist=142415),C1orf129(dist=52986)
chr1	171195738	171196498	761	384	129	146.2	8.86	intergenic	FMO2(dist=13916),FMO1(dist=21165)
chr1	171220565	171221386	822	496	91	120.44	8.65	intronic	FMO1
chr1	171282691	171283521	831	461	145	127.01	6.03	UTR5	FMO4
chr1	171535508	171536162	655	299	50	143.05	9.78	exonic	PRRC2C
chr1	172398270	172399071	802	385	160	103.9	7.83	intronic	C1orf105
chr1	173171371	173172088	718	314	85	109.8	8.54	intronic	TNFSF4
chr1	173794056	173794600	545	335	59	137.45	10.62	exonic	DARS2
chr1	174226971	174227762	792	396	110	156.67	8.93	intronic	RABGAP1L
chr1	174695483	174696254	772	410	102	101.18	8.18	intronic	RABGAP1L
chr1	174712927	174713675	749	387	110	150.45	9.6	intronic	RABGAP1L
chr1	175094229	175094912	684	374	92	199.87	13.91	intronic	TNN
chr1	175342675	175343515	841	439	94	103.94	7.99	intronic	TNR
chr1	175450006	175451261	1256	450	145	111.47	7.7	intronic	TNR
chr1	176528752	176529383	632	365	114	120.92	7.42	intronic	PAPPA2
chr1	176639876	176640539	664	322	51	341.38	42.64	exonic	PAPPA2
chr1	176660628	176661375	748	387	96	105.64	8.68	exonic	PAPPA2
chr1	176686061	176686653	593	333	26	105.16	18.59	intronic	PAPPA2
chr1	176714966	176715657	692	369	75	450.89	35.5	intronic	PAPPA2
chr1	176812685	176813332	648	363	105	218.28	12.8	downstream	PAPPA2
chr1	176918118	176918753	636	238	121	174.53	7.65	exonic	ASTN1
chr1	177398240	177398843	604	317	38	122.53	14.52	intergenic	FAM5B(dist=146682),SEC16B(dist=499399)
chr1	177420376	177420887	512	189	65	279.24	17.37	intergenic	FAM5B(dist=168818),SEC16B(dist=477355)
chr1	177749057	177749751	695	370	104	133.81	9.34	intergenic	FAM5B(dist=497499),SEC16B(dist=148491)
chr1	177914943	177915684	742	361	93	140.74	9.43	exonic	SEC16B
chr1	178781625	178782117	493	327	41	103.45	10.73	intronic	RALGPS2
chr1	178971615	178972380	766	396	138	131.97	7.31	intergenic	RALGPS2(dist=82378),FAM20B(dist=22694)
chr1	179048114	179048832	719	348	93	100.6	8.29	intergenic	FAM20B(dist=2412),TOR3A(dist=2280)
chr1	179220709	179221393	685	318	107	117.46	8.79	intergenic	ABL2(dist=21890),SOAT1(dist=41456)
chr1	181393818	181394660	843	382	188	126.99	7.19	intergenic	GM140(dist=186078),CACNA1E(dist=58026)
chr1	181552659	181553235	577	299	36	110.07	12.44	intronic	CACNA1E
chr1	181906000	181906970	971	301	178	233.71	7.05	intergenic	CACNA1E(dist=130079),ZNF648(dist=116735)
chr1	182053379	182054596	1218	845	169	116.49	7.06	intergenic	ZNF648(dist=22532),GLUL(dist=296243)
chr1	183633452	183634032	581	219	40	254.41	25.88	intronic	RGL1
chr1	186181575	186182371	797	377	158	102.26	7.47	ncRNA_intronic	MIR548F1
chr1	186344379	186345112	734	277	170	159.23	5.35	splicing	C1orf27
chr1	186373326	186374134	809	426	127	139.38	8.19	ncRNA_intronic	MIR548F1
chr1	186490354	186490870	517	239	27	100.27	13.57	intergenic	MIR548F1(dist=43699),PTGS2(dist=150074)
chr1	186979958	186980598	641	354	41	114.74	13.92	intergenic	PLA2G4A(dist=21845),NONE(dist=NONE)
chr1	187011617	187012052	436	261	37	116.24	11.57	intergenic	PLA2G4A(dist=53504),NONE(dist=NONE)
chr1	187382705	187383435	731	385	69	149.98	9.92	intergenic	PLA2G4A(dist=424592),NONE(dist=NONE)
chr1	187897244	187897917	674	356	60	142.7	11.46	intergenic	PLA2G4A(dist=939131),NONE(dist=NONE)
chr1	188432872	188433453	582	389	66	187.83	12.77	intergenic	PLA2G4A(dist=1474759),FAM5C(dist=1633344)
chr1	189398396	189399149	754	443	109	119.16	8.16	intergenic	NONE(dist=NONE),FAM5C(dist=667648)
chr1	189828417	189829111	695	271	98	141.21	8.56	intergenic	NONE(dist=NONE),FAM5C(dist=237686)
chr1	190053722	190054175	454	151	26	135.57	17.72	intergenic	NONE(dist=NONE),FAM5C(dist=12622)
chr1	190289946	190290654	709	356	72	224.63	16.18	intronic	FAM5C
chr1	190342869	190343429	561	215	83	108.17	7.21	intronic	FAM5C
chr1	190405600	190406229	630	367	89	144.78	10.23	intronic	FAM5C
chr1	190602489	190603136	648	347	36	198.44	31.98	ncRNA_intronic	LOC440704
chr1	190723747	190724336	590	353	67	207.19	15.96	ncRNA_intronic	LOC440704
chr1	191096018	191096512	495	141	59	233.89	18.13	intergenic	LOC440704(dist=325230),RGS18(dist=1031080)
chr1	191721502	191721858	357	200	33	187.54	18.65	intergenic	LOC440704(dist=950714),RGS18(dist=405734)
chr1	192414836	192415482	647	347	144	112.05	7.78	intergenic	RGS21(dist=78422),RGS1(dist=129375)
chr1	192443009	192443675	667	363	103	119.23	8.47	intergenic	RGS21(dist=106595),RGS1(dist=101182)
chr1	192446474	192447173	700	460	70	128.93	9.82	intergenic	RGS21(dist=110060),RGS1(dist=97684)
chr1	192774693	192775447	755	418	110	144.45	9.83	intergenic	RGS13(dist=145253),RGS2(dist=2722)
chr1	193090706	193091792	1087	384	116	101.03	8.96	exonic	CDC73
chr1	193112274	193112924	651	344	58	106.14	9.02	intronic	CDC73
chr1	194071748	194072137	390	163	48	120.15	9.15	intergenic	CDC73(dist=847806),NONE(dist=NONE)
chr1	194264659	194265249	591	359	90	267.89	15.24	intergenic	CDC73(dist=1040717),KCNT2(dist=1929664)
chr1	196117302	196118084	783	397	122	178.52	10.37	intergenic	NONE(dist=NONE),KCNT2(dist=76829)
chr1	196341906	196342649	744	361	96	110.74	9.34	exonic	KCNT2
chr1	196629859	196630662	804	378	68	119.98	7.2	intronic	CFH
chr1	196711913	196712904	992	611	123	128.42	8.85	exonic	CFH
chr1	196796747	196797512	766	392	73	514.14	53.35	exonic	CFHR1
chr1	197587951	197588756	806	386	87	105.87	7.56	intronic	DENND1B
chr1	197661964	197662651	688	346	73	151.49	12.41	intronic	DENND1B
chr1	198655123	198655898	776	360	116	180.92	9.65	intronic	PTPRC
chr1	198725507	198726113	607	245	78	149.53	10.57	UTR3	PTPRC
chr1	198806582	198807267	686	346	47	151.67	15.39	ncRNA_intronic	LOC100131234
chr1	199520932	199521747	816	335	153	113.97	8.22	intergenic	LOC100131234(dist=614374),NR5A2(dist=475023)
chr1	200591224	200591975	752	378	91	194.84	14.71	intergenic	KIF14(dist=1362),DDX59(dist=21190)
chr1	200806944	200807648	705	360	58	106.14	10.27	intronic	CAMSAP2
chr1	200940880	200941640	761	374	88	109.44	8.15	UTR3	KIF21B
chr1	201083112	201083804	693	324	109	109.49	8.2	UTR3	ASCL5
chr1	201278533	201279152	620	263	94	323.23	16.66	intronic	PKP1
chr1	201481821	201482705	885	453	205	153.92	7.51	intergenic	CSRP1(dist=5434),RPS10P7(dist=6327)
chr1	201566995	201567336	342	166	22	137.02	19.19	intergenic	RPS10P7(dist=77275),NAV1(dist=50114)
chr1	201673154	201673926	773	349	133	129.99	7.63	intronic	NAV1
chr1	201978387	201979233	847	429	129	151.49	8.5	upstream	ELF3
chr1	202087995	202088634	640	299	131	119.33	7.24	intergenic	ELF3(dist=101680),GPR37L1(dist=3395)
chr1	202157845	202158616	772	398	111	125.94	8.92	ncRNA_exonic	PTPRVP
chr1	202312556	202313411	856	524	93	105.63	8.77	intergenic	UBE2T(dist=1462),PPP1R12B(dist=4419)
chr1	202349200	202349929	730	344	70	296.67	16.34	intronic	PPP1R12B
chr1	203830338	203830869	532	223	109	114.24	7.25	exonic	SNRPE
chr1	204097980	204098777	798	371	108	110.99	8.93	intergenic	SOX13(dist=1109),ETNK2(dist=1413)
chr1	204760671	204761493	823	434	126	117.24	8.19	intergenic	LRRN2(dist=106074),NFASC(dist=36289)
chr1	204775962	204776982	1021	573	272	149.55	5.61	intergenic	LRRN2(dist=121365),NFASC(dist=20800)
chr1	204958292	204959005	714	327	131	119.33	7.91	intronic	NFASC
chr1	205225115	205225885	771	356	143	105.57	7.67	intronic	TMCC2
chr1	205493231	205493965	735	376	106	100.1	8.28	exonic	CDK18
chr1	205601073	205601613	541	173	70	155.03	8.63	UTR5	ELK4
chr1	206310293	206310964	672	274	149	118.22	7.3	intergenic	C1orf186(dist=21646),CTSE(dist=6495)
chr1	206634944	206635773	830	435	95	117.98	8.26	UTR3	SRGAP2
chr1	206785555	206786287	733	308	113	117.64	7.9	exonic	EIF2D
chr1	206837313	206838137	825	427	96	110.74	6.58	intergenic	DYRK3(dist=14771),MAPKAPK2(dist=20228)
chr1	207155292	207155985	694	348	111	106.62	8.1	intergenic	FCAMR(dist=11322),C1orf116(dist=35881)
chr1	207250929	207251688	760	381	136	121.45	8.8	UTR3	PFKFB2
chr1	207577964	207578729	766	509	116	132.73	6.04	intergenic	CD55(dist=43653),CR2(dist=48916)
chr1	207672661	207673448	788	367	119	132.65	9.2	intronic	CR1
chr1	207738700	207739481	782	391	110	133.09	9.53	exonic	CR1
chr1	207752460	207753201	742	396	72	130.11	10.22	intronic	CR1
chr1	207845823	207846436	614	254	69	205.95	15.09	intronic	CR1L
chr1	207984995	207985788	794	404	100	331.76	18.31	intergenic	MIR29B2(dist=9127),LOC148696(dist=5936)
chr1	208216861	208217522	662	288	61	388	37.88	intronic	PLXNA2
chr1	208825474	208826252	779	354	117	147.18	9.46	intergenic	PLXNA2(dist=407809),MIR205HG(dist=775916)
chr1	209800837	209801554	718	348	124	139.42	7.52	exonic	LAMB3
chr1	209865970	209866859	890	492	104	165.64	10.29	intronic	HSD11B1
chr1	209996235	209997094	860	375	122	113.82	8.31	intergenic	IRF6(dist=16715),DIEXF(dist=4218)
chr1	210000864	210001605	742	347	77	129.52	9.36	exonic	DIEXF
chr1	210650754	210651273	520	282	35	200.99	24.25	intronic	HHAT
chr1	210757727	210758257	531	189	88	171.33	8.32	intronic	HHAT
chr1	211183174	211183691	518	293	24	110.05	16.43	intronic	KCNH1
chr1	211308575	211309296	722	326	111	125.94	8.35	intergenic	KCNH1(dist=1118),RCOR3(dist=123412)
chr1	211432156	211432808	653	300	80	142.67	10.59	UTR5	RCOR3
chr1	211688524	211689162	639	410	63	148.36	10.29	intergenic	RD3(dist=22265),SLC30A1(dist=59219)
chr1	211750916	211751650	735	319	102	105.86	8.06	exonic	SLC30A1
chr1	212004045	212004548	504	146	52	111.4	8.63	UTR5	LPGAT1
chr1	212208083	212209026	944	570	166	160.38	5.91	exonic	INTS7
chr1	212457887	212458457	571	302	29	108.9	12.78	upstream	PPP2R5A
chr1	212650260	212651035	776	394	123	100.07	8.37	intergenic	NENF(dist=30539),ATF3(dist=87641)
chr1	212782483	212783126	644	370	46	144.99	15.73	intronic	ATF3
chr1	212838511	212839086	576	226	107	139.12	7.48	intergenic	FAM71A(dist=38391),BATF3(dist=20673)
chr1	212922950	212923752	803	390	100	114.11	8.6	intronic	NSL1
chr1	213153140	213153685	546	354	48	235.03	20.96	intronic	VASH2
chr1	213353060	213353597	538	232	41	114.74	12.41	intronic	RPS6KC1
chr1	213417745	213418507	763	369	104	152.15	10.03	intronic	RPS6KC1
chr1	214655182	214655777	596	309	43	140.13	16.9	intronic	PTPN14
chr1	215855351	215856085	735	421	83	192.72	11.19	intronic	USH2A
chr1	217134772	217135253	482	320	35	133.83	13.36	intronic	ESRRG
chr1	218085182	218085674	493	256	39	128.93	10.63	ncRNA_exonic	LINC00210
chr1	218454589	218455177	589	216	43	194.07	18.21	intergenic	LINC00210(dist=360443),RRP15(dist=3452)
chr1	218503279	218503787	509	241	72	122.56	7.74	intronic	RRP15
chr1	218726592	218726872	281	129	35	303.22	35.65	intergenic	TGFB2(dist=108631),LOC643723(dist=527445)
chr1	218856610	218857030	421	150	47	203.63	15.71	intergenic	TGFB2(dist=238649),LOC643723(dist=397287)
chr1	219491028	219491628	601	245	42	108.93	13.08	intergenic	LYPLAL1(dist=104821),RNU5F-1(dist=554991)
chr1	219740541	219741244	704	367	111	102.2	8.54	intergenic	LYPLAL1(dist=354334),RNU5F-1(dist=305375)
chr1	219834203	219835017	815	430	122	159.89	9.59	intergenic	LYPLAL1(dist=447996),RNU5F-1(dist=211602)
chr1	220049847	220050433	587	339	63	158.9	11.44	ncRNA_intronic	RNU5F-1
chr1	220362875	220363655	781	396	99	121.28	7.29	exonic	RAB3GAP2
chr1	220863226	220863920	695	407	118	101.85	7.14	exonic	C1orf115
chr1	221047340	221048132	793	375	84	130.85	8.07	intergenic	MARC1(dist=59599),HLX(dist=4611)
chr1	221091856	221092256	401	203	24	143.09	22.65	intergenic	HLX(dist=33456),C1orf140(dist=411014)
chr1	221446142	221446781	640	304	39	115.29	13.37	intergenic	HLX(dist=387742),C1orf140(dist=56489)
chr1	221604619	221605130	512	247	37	116.24	10.19	intergenic	C1orf140(dist=94981),DUSP10(dist=269634)
chr1	222278633	222279125	493	226	39	267.89	34.12	intergenic	DUSP10(dist=363117),HHIPL2(dist=416477)
chr1	222638583	222639237	655	248	118	114.88	7.42	intergenic	DUSP10(dist=723067),HHIPL2(dist=56365)
chr1	223254632	223255327	696	312	103	130.14	7.85	intergenic	DISP1(dist=75295),TLR5(dist=27421)
chr1	223306751	223307570	820	433	129	174.38	10.2	intronic	TLR5
chr1	223316036	223316763	728	341	88	140.57	8.47	splicing	TLR5
chr1	223885678	223886449	772	380	104	112.43	8.23	intergenic	CAPN8(dist=32242),CAPN2(dist=2846)
chr1	223899710	223900406	697	351	74	116.87	9.51	exonic	CAPN2
chr1	224087753	224088328	576	302	35	117.72	15.04	intergenic	TP53BP2(dist=54079),FBXO28(dist=213461)
chr1	224645072	224645819	748	354	111	102.2	8.67	intergenic	WDR26(dist=23071),CNIH3(dist=158360)
chr1	224701226	224701966	741	360	125	271.69	13.61	intergenic	WDR26(dist=79225),CNIH3(dist=102213)
chr1	225606253	225606777	525	352	28	143	20.57	intronic	LBR
chr1	225662407	225663048	642	434	195	274.63	8.91	intergenic	LBR(dist=45850),ENAH(dist=11486)
chr1	225965087	225965731	645	294	96	105.64	7.7	exonic	SRP9
chr1	226163547	226164285	739	310	100	119.39	7.6	intergenic	LEFTY2(dist=34464),SDE2(dist=6118)
chr1	226309013	226309607	595	364	75	229.5	14.06	intergenic	H3F3A(dist=49310),ACBD3(dist=22773)
chr1	226821557	226822355	799	428	108	168.42	10.36	UTR3	ITPKB
chr1	227949916	227950635	720	379	125	127.85	9.04	intronic	SNAP47
chr1	228134165	228134835	671	329	103	135.92	9.1	intronic	WNT9A
chr1	228318434	228319232	799	406	121	144.89	9.28	intergenic	MRPL55(dist=21421),GUK1(dist=8553)
chr1	228353091	228353816	726	328	117	185.09	11.08	exonic	IBA57
chr1	228799929	228800582	654	391	110	108.03	7.59	intergenic	DUSP5P(dist=11770),NONE(dist=NONE)
chr1	228827441	228828286	846	449	104	252.76	12.21	intergenic	NONE(dist=NONE),NONE(dist=NONE)
chr1	228870517	228871152	636	295	41	114.74	10.36	UTR5	RHOU
chr1	229292603	229293110	508	228	40	108.99	11.03	intergenic	RHOU(dist=410187),RAB4A(dist=113769)
chr1	229363024	229363798	775	385	88	133.76	10.41	intergenic	RHOU(dist=480608),RAB4A(dist=43081)
chr1	229393564	229394288	725	364	90	122.62	9.54	intergenic	RHOU(dist=511148),RAB4A(dist=12591)
chr1	229850640	229851232	593	272	68	105.75	7.7	intergenic	URB2(dist=54694),GALNT2(dist=351724)
chr1	229917183	229917833	651	288	50	205.96	21.59	intergenic	URB2(dist=121237),GALNT2(dist=285123)
chr1	230777726	230778486	761	401	113	162.12	10.12	exonic	COG2
chr1	230878357	230878833	477	163	45	169.52	16.22	intergenic	AGT(dist=28021),CAPN9(dist=4297)
chr1	230908701	230909429	729	358	89	113.06	9.07	intronic	CAPN9
chr1	230933458	230934156	699	323	67	108.43	9.83	exonic	CAPN9
chr1	231052735	231053468	734	401	103	154.69	8.02	intronic	TTC13
chr1	231053534	231054086	553	180	64	202.35	13.21	intronic	TTC13
chr1	231114343	231115218	876	578	61	119.92	8.09	exonic	ARV1,TTC13
chr1	231346869	231347636	768	392	95	123.66	9.23	intronic	TRIM67
chr1	231942261	231942952	692	359	76	132.57	9.78	ncRNA_intronic	TSNAX-DISC1
chr1	231980516	231980997	482	245	36	140.97	15.42	ncRNA_intronic	TSNAX-DISC1
chr1	233376645	233377421	777	383	105	156.16	10.77	intronic	PCNXL2
chr1	233500257	233501033	777	346	112	119.22	8.1	intronic	KIAA1804
chr1	233530432	233531157	726	372	151	140.81	8.38	intergenic	KIAA1804(dist=9538),KCNK1(dist=218593)
chr1	233576455	233577137	683	290	93	116.34	9.2	intergenic	KIAA1804(dist=55561),KCNK1(dist=172613)
chr1	234201468	234202180	713	279	85	104.21	7.56	intronic	SLC35F3
chr1	234247212	234247766	555	197	60	191.2	15.09	intronic	SLC35F3
chr1	234462296	234462934	639	269	91	139.28	8.74	intergenic	SLC35F3(dist=2034),C1orf31(dist=46280)
chr1	234545015	234545559	545	277	40	121.34	10.98	intronic	TARBP1
chr1	234594196	234594669	474	188	21	102.3	18.33	intronic	TARBP1
chr1	235099508	235099946	439	258	56	231.11	15.4	intergenic	LOC100506810(dist=232118),TOMM20(dist=172712)
chr1	235667577	235668443	867	461	141	141.46	7.42	UTR5	B3GALNT2
chr1	236134828	236135605	778	392	111	120.85	8.04	intergenic	LYST(dist=104608),NID1(dist=3527)
chr1	236567500	236568079	580	254	45	306.22	42.06	intronic	EDARADD
chr1	236916685	236917295	611	295	36	124.29	15.96	exonic	ACTN2
chr1	237288044	237288704	661	310	63	210.65	17.62	intronic	RYR2
chr1	237835872	237836542	671	353	83	377.12	26.58	intronic	RYR2
chr1	237840988	237841674	687	337	51	284.7	29.85	exonic	RYR2
chr1	237963008	237963770	763	374	60	115.26	10.3	intronic	RYR2
chr1	238076709	238077157	449	173	27	152.07	19.9	ncRNA_intronic	LOC100130331
chr1	238593099	238593432	334	146	26	105.16	11.47	intergenic	LOC100130331(dist=501480),LOC339535(dist=50252)
chr1	239401077	239401758	682	351	52	168.9	16.97	intergenic	LOC339535(dist=751760),CHRM3(dist=390615)
chr1	240114632	240115260	629	374	90	189.85	11.49	intergenic	CHRM3(dist=41915),RPS7P5(dist=55564)
chr1	240167243	240168107	865	359	142	175.92	10.2	intergenic	CHRM3(dist=94526),RPS7P5(dist=2717)
chr1	240332363	240332913	551	299	41	214.69	23.13	intronic	FMN2
chr1	240618365	240619023	659	345	70	276.61	20.43	intronic	FMN2
chr1	240655946	240656414	469	293	22	110.52	12.79	exonic	GREM2
chr1	240765493	240765891	399	256	37	168.79	15.38	intronic	GREM2
chr1	240855304	240855946	643	298	108	311.38	14.04	intergenic	GREM2(dist=79842),RGS7(dist=82871)
chr1	241051228	241051715	488	284	97	150.36	8.24	intronic	RGS7
chr1	241694563	241695270	708	187	119	154.56	6.73	upstream	KMO
chr1	242180965	242181473	509	148	82	104.51	6.75	intergenic	MAP1LC3C(dist=18580),PLD5(dist=70216)
chr1	242182955	242183745	791	352	112	146.04	9.35	intergenic	MAP1LC3C(dist=20570),PLD5(dist=67944)
chr1	242292509	242292932	424	133	29	108.9	11.07	intronic	PLD5
chr1	242617806	242618640	835	449	129	214.64	11.16	intronic	PLD5
chr1	242630705	242631403	699	337	78	119.77	10.1	intronic	PLD5
chr1	244417484	244417980	497	170	44	296.31	33.38	intergenic	ZNF238(dist=196706),C1orf100(dist=97957)
chr1	244436118	244436921	804	417	183	135.45	8.12	intergenic	ZNF238(dist=215340),C1orf100(dist=79016)
chr1	244816316	244816952	637	366	49	125.63	9.17	exonic	DESI2
chr1	245679298	245680000	703	359	66	398.42	31.34	intronic	KIF26B
chr1	246424869	246425545	677	301	60	164.9	13.26	intronic	SMYD3
chr1	246862281	246863037	757	372	94	119.98	9.78	intergenic	CNST(dist=30397),SCCPDH(dist=24341)
chr1	246938875	246939443	569	324	32	130.39	14.86	intergenic	SCCPDH(dist=7435),LOC149134(dist=13476)
chr1	247650268	247651050	783	330	59	127.83	9.23	intergenic	OR2B11(dist=34984),OR2W5(dist=3320)
chr1	247739674	247740381	708	355	71	125.65	10.77	UTR3	GCSAML
chr1	248099980	248100814	835	402	116	236.09	11.31	splicing	OR2L13
chr1	248406196	248407037	842	439	92	118.35	7.23	intergenic	OR2M4(dist=3030),OR2T33(dist=29117)
chr1	248567261	248567873	613	269	46	244.92	27.45	intergenic	OR2T6(dist=15425),OR2T1(dist=1423)
chr1	248850090	248850718	629	247	73	500.42	40.3	intergenic	OR14I1(dist=4485),LYPD8(dist=51999)
chr1	248859418	248859984	567	313	35	208.89	31.27	intergenic	OR14I1(dist=13813),LYPD8(dist=42733)
chr1	248866830	248867489	660	309	53	228.86	22.99	intergenic	OR14I1(dist=21225),LYPD8(dist=35228)
chr1	248894052	248894464	413	246	21	109.28	14.38	intergenic	OR14I1(dist=48447),LYPD8(dist=8253)
chr1	249120515	249121215	701	370	98	123.24	9.12	ncRNA_exonic	MIR3124
chr1	249152227	249153208	982	707	109	202.83	10.41	exonic	ZNF692
chr1	249200245	249200948	704	453	107	112.53	7.21	splicing	PGBD2
chr1	249238171	249239098	928	537	217	167.87	6.26	intergenic	PGBD2(dist=24826),NONE(dist=NONE)
chr1	2361323	2362025	703	357	67	165.41	13.43	intergenic	PEX10(dist=17313),PLCH2(dist=45729)
chr1	2486190	2486779	590	294	34	118.16	14.92	downstream	LOC100133445
chr1	3449993	3450298	306	197	21	147.6	19.41	intronic	MEGF6
chr1	3619507	3620017	511	231	21	104.47	16.18	intronic	TP73
chr1	3701997	3702457	461	180	48	137.75	11.16	intronic	LRRC47
chr1	6474202	6474705	504	372	40	108.37	10.1	downstream	HES2
chr1	6496953	6497578	626	330	49	111.19	9.96	intronic	ESPN
chr1	9065083	9065691	609	290	52	108.02	9.88	intronic	SLC2A7
chr1	9069941	9070425	485	318	37	109.8	11.63	exonic	SLC2A7
chr1	9653916	9654485	570	168	85	808.22	63.63	intronic	TMEM201
chr1	9675566	9676126	561	252	52	191.84	16.43	downstream	TMEM201
chr1	10590133	10590778	646	374	57	179.3	14.52	intronic	PEX14
chr1	11710317	11710785	469	317	34	120.68	8.97	exonic	FBXO2
chr1	12027122	12027611	490	275	59	165.62	11.24	exonic	PLOD1
chr1	12661072	12661781	710	346	59	133.53	13.72	intronic	DHRS3
chr1	15468654	15469155	502	285	24	131.17	18.33	ncRNA_intronic	C1orf126
chr1	15691184	15691739	556	270	24	121.63	18.33	intronic	FHAD1
chr1	16320890	16321436	547	351	79	143.5	9.04	intergenic	ZBTB17(dist=18263),C1orf64(dist=9295)
chr1	16951228	16951903	676	370	117	183.49	10.35	ncRNA_intronic	CROCCP2
chr1	16982863	16983455	593	363	44	104.77	8.57	intergenic	MST1P2(dist=5948),MIR3675(dist=24295)
chr1	17083973	17084539	567	298	26	106.75	14.34	ncRNA_exonic	MST1P9
chr1	17201334	17201808	475	259	25	105.5	14.23	intergenic	MIR3675(dist=15818),CROCC(dist=46637)
chr1	17273862	17274394	533	274	48	126.2	9.7	intronic	CROCC
chr1	17538578	17538920	343	222	17	100.22	14.02	intronic	PADI1
chr1	17591677	17592227	551	253	24	122.47	19.41	exonic	PADI3
chr1	17603034	17603486	453	293	36	194.39	17.64	exonic	PADI3
chr1	19664733	19665197	465	333	43	311.85	33.19	downstream	CAPZB
chr1	19687907	19688209	303	133	17	108.78	15.1	intronic	CAPZB
chr1	19766357	19766711	355	154	22	144.55	17.25	intronic	CAPZB
chr1	19969610	19969932	323	134	19	112.34	15.92	exonic	NBL1
chr1	20484853	20485261	409	150	20	102.78	15.92	intergenic	PLA2G2F(dist=7974),PLA2G2C(dist=5223)
chr1	20491735	20492278	544	362	41	109.42	11.21	intronic	PLA2G2C
chr1	20693511	20693989	479	306	41	306.94	32.35	ncRNA_intronic	LOC339505
chr1	21059407	21059910	504	300	28	166.74	19.41	upstream	SH2D5
chr1	21661039	21661691	653	368	52	209.55	20.05	intronic	ECE1
chr1	21921960	21922497	538	270	46	138.36	13.1	downstream	RAP1GAP
chr1	22141006	22141483	478	145	36	215.62	22.47	exonic	LDLRAD2
chr1	22984913	22985253	341	186	22	127.16	17.03	intronic	C1QB
chr1	23156682	23157316	635	328	36	192.18	29.96	intronic	EPHB2
chr1	23188583	23189134	552	210	85	126.57	7.32	intronic	EPHB2
chr1	23407734	23408326	593	303	32	138.26	14.07	exonic	KDM1A
chr1	23536801	23537243	443	115	32	151.97	10.62	intergenic	HTR1D(dist=15579),HNRNPR(dist=99033)
chr1	24439002	24439621	620	229	70	134.25	9.66	upstream	MYOM3
chr1	24711557	24712034	478	293	77	114.02	7.05	intronic	STPG1
chr1	25475111	25475727	617	286	46	105.42	11.09	intergenic	RUNX3(dist=183610),SYF2(dist=73040)
chr1	27189003	27189721	719	364	63	135.04	11.54	exonic	SFN
chr1	27728656	27729225	570	354	56	127.78	9.96	intergenic	GPR3(dist=6339),WASF2(dist=1509)
chr1	27849107	27850078	972	681	45	120.59	10.08	intergenic	WASF2(dist=32429),AHDC1(dist=10678)
chr1	27943009	27943429	421	175	19	102.41	14.98	exonic	FGR
chr1	27970264	27970919	656	315	58	119.56	11.06	intergenic	FGR(dist=8537),IFI6(dist=21653)
chr1	28045940	28046423	484	354	34	118.16	12.69	intergenic	IFI6(dist=47216),FAM76A(dist=6067)
chr1	28980426	28980832	407	145	30	106.9	11.76	intergenic	RNU11(dist=5180),GMEB1(dist=14408)
chr1	31157941	31158314	374	183	18	103.03	15.1	intergenic	PTPRU(dist=1504616),MATN1(dist=25810)
chr1	32179820	32180434	615	317	36	134.5	15.33	intergenic	COL16A1(dist=10052),BAI2(dist=12284)
chr1	32405343	32405852	510	252	33	133.72	13.83	intergenic	PTP4A2(dist=1355),KHDRBS1(dist=73639)
chr1	33472835	33473361	527	134	42	194.65	15.23	downstream	AK2
chr1	33603314	33603823	510	258	30	143.87	15.28	intergenic	ADC(dist=17319),TRIM62(dist=7180)
chr1	35686452	35687164	713	327	63	103.48	7.69	intergenic	SFPQ(dist=27709),ZMYM4(dist=47404)
chr1	39981293	39981781	489	276	25	105.5	15.38	intronic	BMP8A
chr1	40075141	40075783	643	350	55	198.21	15.15	intergenic	PABPC4(dist=32620),HEYL(dist=13320)
chr1	44374513	44374921	409	228	36	226.05	22.98	intronic	ST3GAL3
chr1	44557827	44558363	537	203	28	128.08	18.5	intergenic	SLC6A9(dist=60663),KLF17(dist=26159)
chr1	44703760	44704319	560	266	41	280.81	33.43	intronic	ERI3
chr1	45250338	45250912	575	224	37	151.45	12.48	exonic	BEST4
chr1	47022308	47022883	576	315	30	169.72	26.96	ncRNA_intronic	MKNK1-AS1
chr1	47570428	47570906	479	234	24	112.55	15.99	intronic	CYP4Z1
chr1	49335048	49335710	663	360	57	179.3	14.9	intronic	AGBL4
chr1	50904676	50905045	370	191	18	103.8	16.18	intergenic	DMRTA2(dist=15557),FAF1(dist=1890)
chr1	53935605	53936280	676	340	50	192.59	12.98	intergenic	DMRTB1(dist=2447),GLIS1(dist=35626)
chr1	54788820	54789246	427	263	29	194.12	25.59	intronic	SSBP3
chr1	55013356	55013927	572	194	53	260.77	16.6	UTR5	ACOT11
chr1	55266902	55267570	669	373	47	191.74	18.37	UTR5	TTC22
chr1	61984631	61985105	475	194	28	114.49	16.23	intergenic	NFIA(dist=56171),TM2D1(dist=161614)
chr1	71823278	71823707	430	315	20	109.93	16.18	intergenic	ZRANB2-AS2(dist=119872),NEGR1(dist=44918)
chr1	81640748	81641345	598	286	30	143.87	16.13	intergenic	NONE(dist=NONE),LPHN2(dist=624737)
chr1	82843129	82843686	558	215	29	124.02	16.48	intergenic	LPHN2(dist=385022),MIR548AP(dist=1415912)
chr1	84326094	84326687	594	229	54	117.75	9.15	ncRNA_intronic	MIR548AP
chr1	85070131	85070723	593	319	31	113.55	17.13	intergenic	CTBS(dist=29968),C1orf180(dist=23190)
chr1	85960452	85960933	482	279	65	176.48	10.63	intronic	DDAH1
chr1	93119665	93119979	315	147	30	204.3	21.24	intronic	EVI5
chr1	94146291	94146694	404	144	21	112.11	14.98	splicing	BCAR3
chr1	95065101	95065550	450	127	45	120.59	10.63	intergenic	F3(dist=57688),SLC44A3(dist=220348)
chr1	109743559	109744097	539	361	59	124.39	9.89	intronic	KIAA1324
chr1	109781994	109782441	448	262	53	132.03	9.86	intergenic	SARS(dist=1190),CELSR2(dist=10200)
chr1	110230163	110230573	411	185	25	159.9	22.65	exonic	GSTM1
chr1	113286893	113287259	367	191	24	136.23	18.33	intergenic	FAM19A3(dist=17037),SLC16A1(dist=167211)
chr1	115632511	115632912	402	188	22	130.31	20.81	upstream	TSPAN2
chr1	116711050	116711518	469	131	57	355.19	27.66	intergenic	MAB21L3(dist=33189),ATP1A1(dist=204277)
chr1	117636476	117637030	555	310	40	128.01	12.06	intronic	TTF2
chr1	118385451	118385879	429	242	22	119.92	17.74	intergenic	FAM46C(dist=214440),GDAP2(dist=20228)
chr1	119870385	119870943	559	287	36	117.47	14.51	intergenic	WARS2(dist=187090),HAO2(dist=40459)
chr1	119990620	119991250	631	318	39	109.46	13.75	intergenic	HSD3B2(dist=24958),HSD3B1(dist=58576)
chr1	143668673	143669029	357	130	22	144.04	21.57	intergenic	ANKRD20A12P(dist=955068),LOC100130000(dist=18101)
chr1	144567812	144568438	627	253	80	164.64	10.44	intergenic	LOC728875(dist=45843),PFN1P2(dist=42377)
chr1	148527161	148527673	513	181	76	162.96	8.76	intergenic	PPIAL4F(dist=324625),NBPF15(dist=30515)
chr1	149297460	149298222	763	384	80	119.52	10.22	intergenic	LOC388692(dist=5718),FCGR1C(dist=71072)
chr1	149914169	149914651	483	179	29	135.91	17.37	UTR3	OTUD7B
chr1	150186051	150186618	568	277	38	245.77	26.59	intergenic	PLEKHO1(dist=54226),ANP32E(dist=4099)
chr1	152708012	152708636	625	316	39	106.6	12.9	intergenic	C1orf68(dist=15107),KPRP(dist=21870)
chr1	153505418	153506113	696	369	68	193.91	15.06	downstream	S100A6
chr1	153589979	153590574	596	292	27	103.03	17.23	downstream	S100A13
chr1	154878989	154879441	453	309	43	147.14	13.57	intergenic	KCNN3(dist=36235),PMVK(dist=17767)
chr1	154989978	154990522	545	217	93	564.66	28.98	UTR3	ZBTB7B
chr1	155034958	155035508	551	348	59	262.66	19.4	exonic	ADAM15
chr1	155995526	155996043	518	335	53	350.75	26.22	intergenic	SSR2(dist=4768),UBQLN4(dist=9049)
chr1	156654002	156654500	499	190	27	102.38	11.84	intergenic	NES(dist=6813),CRABP2(dist=14900)
chr1	159791275	159791809	535	212	37	241.45	32.25	intergenic	FCRL6(dist=5228),SLAMF8(dist=4670)
chr1	160737987	160738566	580	319	79	143.5	9.89	intergenic	SLAMF7(dist=13386),LY9(dist=27298)
chr1	161275983	161276558	576	217	33	168.57	19.85	exonic	MPZ
chr1	162010320	162010962	643	269	60	171.47	13.24	intergenic	OLFML2B(dist=16676),NOS1AP(dist=28619)
chr1	164674189	164674721	533	218	33	127.25	13.12	intronic	PBX1
chr1	166853420	166854047	628	283	41	261.9	37.74	intergenic	TADA1(dist=7766),ILDR2(dist=28394)
chr1	168204346	168204955	610	313	75	126.01	9.93	exonic	SFT2D2
chr1	175190765	175191305	541	289	33	199	21.55	intergenic	KIAA0040(dist=28536),TNR(dist=100630)
chr1	177897390	177897663	274	125	23	136.23	14.37	downstream	SEC16B
chr1	178006407	178007075	669	342	36	203.58	28.89	ncRNA_exonic	LOC730102
chr1	184348441	184348861	421	205	21	115.14	17.21	intergenic	TSEN15(dist=305097),C1orf21(dist=7289)
chr1	184633012	184633546	535	287	47	296.29	27.89	intergenic	C1orf21(dist=34857),EDEM3(dist=26079)
chr1	192475828	192476190	363	155	28	109.27	10.88	intergenic	RGS21(dist=139414),RGS1(dist=68667)
chr1	197304884	197305356	473	178	32	167.04	20.97	intronic	CRB1
chr1	200149996	200150546	551	194	27	101.4	14.3	intergenic	NR5A2(dist=3446),FAM58BP(dist=32110)
chr1	201058037	201058378	342	214	21	109.97	12.36	intronic	CACNA1S
chr1	201345952	201346515	564	191	66	255.69	16.9	intronic	TNNT2
chr1	202179364	202179860	497	318	33	201.44	24.97	intronic	LGR6
chr1	202182401	202182996	596	317	41	166.58	15.07	intronic	LGR6
chr1	202558569	202558848	280	129	17	114.31	17.25	downstream	PPP1R12B,SYT2
chr1	202563046	202563393	348	145	21	135.85	19.26	UTR3	SYT2
chr1	202758732	202759195	464	274	20	103.96	18.33	intronic	KDM5B
chr1	202821401	202821947	547	214	67	176.31	10.78	intergenic	LOC641515(dist=25980),LOC148709(dist=8935)
chr1	203017832	203018244	413	262	20	113.12	16.18	intergenic	TMEM183A(dist=24635),PPFIA4(dist=2067)
chr1	203095406	203095856	451	244	53	104.37	8.18	upstream	ADORA1
chr1	203338204	203338622	419	229	52	310.2	25.11	intergenic	FMOD(dist=17915),PRELP(dist=106261)
chr1	205407804	205408429	626	231	63	110.6	7.62	intergenic	LEMD1(dist=16590),MIR135B(dist=9001)
chr1	208410483	208411036	554	271	32	118.86	16.39	intronic	PLXNA2
chr1	209171168	209171799	632	312	47	105.42	11.68	intergenic	PLXNA2(dist=753503),MIR205HG(dist=430369)
chr1	209203192	209203661	470	119	30	100.38	12.07	intergenic	PLXNA2(dist=785527),MIR205HG(dist=398507)
chr1	210059455	210059948	494	224	40	103.92	9.56	intergenic	DIEXF(dist=28545),SYT14(dist=51571)
chr1	212117879	212118500	622	383	94	216.32	12.05	exonic	INTS7
chr1	216843426	216843812	387	204	21	106	11.65	intronic	ESRRG
chr1	227100158	227100628	471	322	32	120.33	14.11	intergenic	PSEN2(dist=16354),ADCK3(dist=27310)
chr1	227730318	227730763	446	133	39	121.83	10.69	intergenic	CDC42BPA(dist=224492),ZNF678(dist=20457)
chr1	231908747	231909102	356	244	18	106.59	18.33	ncRNA_intronic	TSNAX-DISC1
chr1	234324187	234324856	670	299	57	166.16	13.72	intronic	SLC35F3
chr1	235781055	235781510	456	299	35	136.2	13.11	intronic	GNG4
chr1	236109747	236110171	425	294	30	123.49	12.73	intergenic	LYST(dist=79527),NID1(dist=28961)
chr1	244110349	244110695	347	212	23	136.23	13.86	ncRNA_intronic	LOC339529
chr1	244577673	244578265	593	321	27	103.51	14.23	intronic	ADSS
chr1	248782077	248782517	441	290	44	153.72	12.55	intergenic	OR2T10(dist=25008),OR2T11(dist=6962)
chr1	249135779	249136394	616	314	49	121	12	intronic	ZNF672
chr10	122219	122897	679	390	86	154	10.13	intergenic	TUBB8(dist=27041),ZMYND11(dist=57508)
chr10	1402075	1402711	637	335	46	273.71	33.58	intronic	ADARB2
chr10	1410877	1411612	736	363	60	123.73	11.81	intronic	ADARB2
chr10	1421756	1422295	540	294	29	101.2	12.44	intronic	ADARB2
chr10	1462885	1463488	604	334	91	109.2	7.7	intronic	ADARB2
chr10	1757743	1758418	676	358	76	460.67	38.47	intronic	ADARB2
chr10	3264132	3264724	593	254	47	166.55	17.26	intergenic	PITRM1(dist=49099),KLF6(dist=553464)
chr10	3337189	3337628	440	160	21	107.21	14.93	intergenic	PITRM1(dist=122156),KLF6(dist=480560)
chr10	4813234	4813913	680	326	90	281.79	18.12	intergenic	LOC100216001(dist=92972),AKR1E2(dist=54456)
chr10	4857253	4858568	1316	374	309	219	5.46	intergenic	LOC100216001(dist=136991),AKR1E2(dist=9801)
chr10	6019762	6020353	592	276	32	175.44	18.33	UTR5	IL15RA
chr10	7450426	7451001	576	230	64	176.07	11.88	intronic	SFMBT2
chr10	7571448	7572111	664	324	71	218.34	18.36	intergenic	SFMBT2(dist=118000),ITIH5(dist=29121)
chr10	7728983	7729833	851	432	139	105.92	7.71	intergenic	ITIH5(dist=20022),ITIH2(dist=15403)
chr10	11312360	11313098	739	377	132	141.09	8.81	exonic	CELF2
chr10	12447979	12448553	575	280	29	150.94	20.26	intronic	CAMK1D
chr10	13140957	13141523	567	322	87	136.41	8.59	upstream	OPTN
chr10	13560039	13560641	603	240	49	137.17	12.46	intergenic	BEND7(dist=15063),PRPF18(dist=68298)
chr10	13819977	13820547	571	205	70	107.22	7.3	intronic	FRMD4A
chr10	15757644	15758341	698	372	43	126.55	13.73	intronic	ITGA8
chr10	15761758	15762544	787	328	64	217.26	10.91	exonic	ITGA8
chr10	16090958	16091493	536	268	23	108.58	19.41	intergenic	FAM188A(dist=188439),PTER(dist=387449)
chr10	18522590	18523196	607	299	63	196.03	16.01	intronic	CACNB2
chr10	18601502	18602257	756	376	78	149.53	12.54	intronic	CACNB2
chr10	19493203	19493641	439	206	28	102.02	12.56	intergenic	ARL5B(dist=526263),PLXDC2(dist=611731)
chr10	19636347	19636991	645	356	64	102.84	7.7	intergenic	ARL5B(dist=669407),PLXDC2(dist=468381)
chr10	21784454	21785165	712	349	83	102.55	8.19	exonic	C10orf114
chr10	23818770	23819579	810	436	83	114.07	9.15	intergenic	OTUD1(dist=87460),KIAA1217(dist=164096)
chr10	25499192	25499657	466	228	28	143	19.13	intronic	GPR158
chr10	25971002	25971985	984	707	129	292.33	14.5	intergenic	GPR158(dist=79845),MYO3A(dist=251017)
chr10	26046694	26047242	549	352	77	115.72	8.33	intergenic	GPR158(dist=155537),MYO3A(dist=175760)
chr10	26558627	26559230	604	275	46	144.99	15.98	intronic	GAD2
chr10	28876725	28877313	589	279	37	116.24	12.7	intronic	WAC
chr10	29776623	29777251	629	353	49	164.26	15.36	intronic	SVIL
chr10	31801419	31801912	494	151	27	134.52	17.51	intronic	ZEB1
chr10	35902601	35903305	705	367	54	216.19	21.04	intergenic	GJD4(dist=4738),FZD8(dist=23872)
chr10	35920826	35921292	467	336	41	114.74	11.09	intergenic	GJD4(dist=22963),FZD8(dist=5885)
chr10	37068019	37068617	599	346	91	103.94	7.98	intergenic	FZD8(dist=1137657),ANKRD30A(dist=346168)
chr10	37177706	37178419	714	360	60	100.02	9.5	intergenic	FZD8(dist=1247344),ANKRD30A(dist=236366)
chr10	37188802	37189500	699	374	76	118.31	9.56	intergenic	FZD8(dist=1258440),ANKRD30A(dist=225285)
chr10	37435321	37435724	404	160	45	236.06	18.59	intronic	ANKRD30A
chr10	37552228	37552761	534	208	45	321.02	32.35	intergenic	ANKRD30A(dist=30733),MTRNR2L7(dist=337605)
chr10	42596607	42600821	4215	450	2782	654.77	3.27	intergenic	NONE(dist=NONE),LOC441666(dist=226493)
chr10	43361855	43362548	694	436	82	177.79	10.56	intergenic	BMS1(dist=31470),MIR5100(dist=130463)
chr10	43950950	43951636	687	333	69	124.43	10.87	ncRNA_intronic	ZNF487P
chr10	44282722	44283145	424	175	30	196.3	20.49	ncRNA_exonic	HNRNPA3P1
chr10	44566878	44567235	358	197	19	105.35	14.93	intergenic	LOC283033(dist=101523),LOC100130539(dist=220963)
chr10	44806291	44807027	737	377	91	185.71	12.65	intergenic	LOC100130539(dist=16194),CXCL12(dist=58578)
chr10	45730584	45731146	563	250	52	111.4	10.63	intergenic	LOC338579(dist=49095),OR13A1(dist=66956)
chr10	47233356	47233929	574	240	29	152.39	22.65	ncRNA_exonic	BMS1P2,BMS1P6
chr10	47665453	47665875	423	240	21	109.28	16.84	intergenic	FAM35B2(dist=244215),ANXA8L2(dist=81045)
chr10	48195388	48196029	642	299	51	149.01	10.32	ncRNA_exonic	BMS1P2,BMS1P6
chr10	49259508	49260064	557	247	34	201.71	32.35	intergenic	LOC399753(dist=19850),FRMPD2P1(dist=104537)
chr10	49571396	49572095	700	343	80	128.01	10.45	intergenic	FRMPD2(dist=88455),MAPK8(dist=37592)
chr10	50184115	50184747	633	316	45	125.96	13.78	intronic	WDFY4
chr10	50369575	50370116	542	226	50	120.43	9.71	exonic	C10orf128
chr10	50372505	50373045	541	273	52	111.4	9.02	intronic	C10orf128
chr10	50720120	50720686	567	331	65	100.2	7.16	intronic	ERCC6
chr10	51097902	51098590	689	382	49	125.63	10.28	intronic	PARG
chr10	51547256	51547810	555	279	39	251.42	26.96	intergenic	AGAP7(dist=60929),MSMB(dist=1743)
chr10	53157490	53157905	416	205	25	118.04	16.3	intronic	PRKG1
chr10	56560684	56561363	680	363	78	221.33	16.49	splicing	PCDH15
chr10	57170309	57170906	598	270	56	252.49	23.31	intergenic	PCDH15(dist=609258),MTRNR2L5(dist=187844)
chr10	59353663	59354207	545	262	67	123.24	10.17	intergenic	MIR3924(dist=289344),IPMK(dist=597071)
chr10	61339898	61340592	695	315	71	118.27	10.76	intergenic	FAM13C(dist=217237),SLC16A9(dist=69930)
chr10	61859765	61860521	757	322	91	114.7	8.62	intronic	ANK3
chr10	62520623	62520870	248	124	23	106.22	10.1	intergenic	ANK3(dist=27339),CDK1(dist=17219)
chr10	64843444	64844236	793	380	75	128.2	9.93	intergenic	EGR2(dist=264517),NRBF2(dist=48771)
chr10	66031619	66032133	515	317	32	118.06	16.07	intergenic	REEP3(dist=646736),ANXA2P3(dist=553152)
chr10	66190319	66190893	575	346	62	277.66	21.03	intergenic	REEP3(dist=805436),ANXA2P3(dist=394392)
chr10	66493573	66494243	671	366	69	116.92	9.24	intergenic	REEP3(dist=1108690),ANXA2P3(dist=91042)
chr10	66737558	66738077	520	306	50	120.43	11.12	intergenic	ANXA2P3(dist=150924),CTNNA3(dist=941648)
chr10	71168322	71168998	677	400	114	131.05	5.25	exonic	TACR2
chr10	71409841	71410357	517	285	39	163.08	15.98	intergenic	C10orf35(dist=16486),COL13A1(dist=151287)
chr10	72124240	72124897	658	212	98	123.24	8.11	intronic	LRRC20
chr10	73078516	73079043	528	359	94	131.86	7.17	UTR5	SLC29A3
chr10	73329668	73330407	740	285	116	122.62	8.23	intronic	CDH23
chr10	74034324	74035016	693	369	44	109.1	10.74	exonic	DDIT4
chr10	76995483	76996257	775	362	166	102.23	7.53	exonic	COMTD1
chr10	79245579	79246048	470	185	25	137.4	21.57	intronic	KCNMA1
chr10	81903248	81904026	779	399	104	107.57	8.6	exonic	PLAC9
chr10	82589179	82589732	554	339	39	184.97	19.29	intergenic	SH2D4B(dist=182863),NRG3(dist=1045338)
chr10	82621513	82622081	569	323	46	144.99	14.28	intergenic	SH2D4B(dist=215197),NRG3(dist=1012989)
chr10	82704846	82705493	648	371	85	174.32	12.78	intergenic	SH2D4B(dist=298530),NRG3(dist=929577)
chr10	82876658	82877252	595	287	33	100.54	12.79	intergenic	SH2D4B(dist=470342),NRG3(dist=757818)
chr10	83218726	83219304	579	280	30	119.69	14.93	intergenic	SH2D4B(dist=812410),NRG3(dist=415766)
chr10	83535412	83535963	552	317	29	155.41	22.39	intergenic	SH2D4B(dist=1129096),NRG3(dist=99107)
chr10	83580022	83580732	711	369	68	154.47	13.39	intergenic	SH2D4B(dist=1173706),NRG3(dist=54338)
chr10	83598635	83599121	487	328	37	148.22	12.46	intergenic	SH2D4B(dist=1192319),NRG3(dist=35949)
chr10	83909791	83910381	591	253	47	226.65	22.05	intronic	NRG3
chr10	84137388	84138025	638	286	41	114.74	14.28	intronic	NRG3
chr10	84694027	84694630	604	309	45	104.26	11.27	intronic	NRG3
chr10	85885573	85886082	510	268	30	135.5	20.55	intergenic	NRG3(dist=1138638),GHITM(dist=13103)
chr10	87898808	87899215	408	220	27	112.52	13.4	intronic	GRID1
chr10	91019856	91020637	782	426	123	146.54	9.55	intergenic	LIPA(dist=8196),IFIT2(dist=41069)
chr10	93548146	93548646	501	286	25	131.36	18.33	intergenic	PPP1R3C(dist=155288),TNKS2(dist=9505)
chr10	94831468	94831994	527	302	26	126.2	12.78	intergenic	CYP26C1(dist=3014),CYP26A1(dist=1238)
chr10	99185730	99186177	448	146	84	111.89	6.78	exonic	PGAM1
chr10	100183218	100183771	554	366	66	111.29	7.94	exonic	HPS1
chr10	100802312	100803042	731	366	68	175.52	13.21	intronic	HPSE2
chr10	104153419	104154199	781	402	99	110.7	8.74	upstream	NFKB2
chr10	104404518	104405027	510	292	53	116.38	9.18	exonic	TRIM8
chr10	105358340	105359116	777	373	90	100.54	8.7	UTR3	SH3PXD2A
chr10	105472478	105473187	710	382	82	110.29	8.63	intronic	SH3PXD2A
chr10	105476015	105476436	422	198	33	165.57	17.83	intronic	SH3PXD2A
chr10	106050914	106051753	840	429	187	135.1	6.45	intronic	GSTO2
chr10	107734381	107735095	715	357	64	102.84	11.53	intergenic	SORCS3(dist=709388),SORCS1(dist=598326)
chr10	109169099	109169782	684	391	88	140.57	10.36	intergenic	SORCS1(dist=244633),RNU6-53(dist=1760633)
chr10	110543684	110544192	509	218	72	130.11	8.33	intergenic	SORCS1(dist=1619218),RNU6-53(dist=386223)
chr10	110778514	110779226	713	328	86	285.56	19.04	intergenic	SORCS1(dist=1854048),RNU6-53(dist=151189)
chr10	111171699	111172185	487	201	30	128.01	15.6	intergenic	RNU6-53(dist=172209),XPNPEP1(dist=452339)
chr10	111626265	111626817	553	173	56	142.28	11.09	intronic	XPNPEP1
chr10	111725006	111725555	550	341	35	104.01	14.14	ncRNA_intronic	LOC100505933
chr10	112835672	112836424	753	340	96	105.64	8.24	upstream	ADRA2A
chr10	113041109	113041739	631	368	54	121.43	11.36	intergenic	ADRA2A(dist=200447),GPAM(dist=867883)
chr10	113119892	113120639	748	357	93	259.99	13.26	intergenic	ADRA2A(dist=279230),GPAM(dist=788983)
chr10	113841773	113842223	451	192	23	123.39	22.65	intergenic	ADRA2A(dist=1001111),GPAM(dist=67399)
chr10	114194840	114195376	537	129	70	186.83	11.18	intronic	ZDHHC6
chr10	114235204	114235821	618	316	57	101.68	8.57	intronic	VTI1A
chr10	114886302	114886682	381	232	19	101.69	17.25	intronic	TCF7L2
chr10	115495601	115496134	534	258	63	113.06	8.14	intergenic	CASP7(dist=4933),PLEKHS1(dist=15079)
chr10	116395651	116395994	344	132	41	229.83	20.02	intronic	ABLIM1
chr10	117576559	117576955	397	161	20	100.8	17.78	intronic	ATRNL1
chr10	118028380	118028887	508	313	62	219.79	15.75	intronic	GFRA1
chr10	118925336	118925841	506	132	85	165.63	9.51	intergenic	VAX1(dist=27524),MIR3663(dist=1348)
chr10	123734453	123735187	735	353	80	102.87	9.25	exonic	NSMCE4A
chr10	125186926	125187206	281	132	18	113.25	18.12	intergenic	BUB3(dist=262040),GPR26(dist=238665)
chr10	125402090	125402699	610	275	41	142.05	16.19	intergenic	BUB3(dist=477204),GPR26(dist=23172)
chr10	125626031	125626354	324	152	27	195.07	25.88	intronic	CPXM2
chr10	128259512	128260129	618	358	40	193.23	22.29	intergenic	C10orf90(dist=49502),DOCK1(dist=333894)
chr10	129492791	129493373	583	257	78	107.09	8.44	intergenic	NPS(dist=141856),FOXI2(dist=42165)
chr10	129513857	129514579	723	355	101	174.6	11.81	intergenic	NPS(dist=162922),FOXI2(dist=20959)
chr10	130010007	130010667	661	352	109	100.49	7.62	intergenic	MKI67(dist=85539),MGMT(dist=1254787)
chr10	130122210	130122693	484	321	50	281.27	25.89	intergenic	MKI67(dist=197742),MGMT(dist=1142761)
chr10	130328429	130329175	747	357	75	114.24	7.8	intergenic	MKI67(dist=403961),MGMT(dist=936279)
chr10	130365919	130366240	322	120	28	206.74	25.88	intergenic	MKI67(dist=441451),MGMT(dist=899214)
chr10	130429861	130430494	634	374	63	120.98	9.68	intergenic	MKI67(dist=505393),MGMT(dist=834960)
chr10	130432276	130432876	601	312	61	320.32	26.91	intergenic	MKI67(dist=507808),MGMT(dist=832578)
chr10	130642157	130642785	629	330	28	133	17.06	intergenic	MKI67(dist=717689),MGMT(dist=622669)
chr10	130829574	130830264	691	410	101	182.35	10.6	intergenic	MKI67(dist=905106),MGMT(dist=435190)
chr10	131130573	131131294	722	378	56	195.27	18.86	intergenic	MKI67(dist=1206105),MGMT(dist=134160)
chr10	131584094	131584642	549	283	31	106.51	15.22	intergenic	MGMT(dist=18311),EBF3(dist=48854)
chr10	131675946	131676547	602	318	37	100.77	11.85	exonic	EBF3
chr10	131687200	131687958	759	409	50	110.64	8.85	intronic	EBF3
chr10	131754111	131754703	593	283	29	108.9	14.01	intronic	EBF3
chr10	131843275	131843901	627	233	73	320.05	19.89	intergenic	EBF3(dist=81184),LOC387723(dist=18261)
chr10	132131488	132131811	324	164	21	132.72	19.41	intergenic	GLRX3(dist=152842),MIR378C(dist=629040)
chr10	132134892	132135183	292	161	22	150.68	22.39	intergenic	GLRX3(dist=156246),MIR378C(dist=625668)
chr10	132139469	132140143	675	296	84	468.09	33.25	intergenic	GLRX3(dist=160823),MIR378C(dist=620708)
chr10	132345668	132346152	485	146	35	206.28	27.15	intergenic	GLRX3(dist=367022),MIR378C(dist=414699)
chr10	132484808	132485455	648	357	59	184.86	15.54	intergenic	GLRX3(dist=506162),MIR378C(dist=275396)
chr10	132940244	132940651	408	187	21	114.09	15.1	intronic	TCERG1L
chr10	133040229	133040760	532	225	49	272.05	25.81	intronic	TCERG1L
chr10	133619181	133619857	677	379	94	103.94	8.73	ncRNA_intronic	FLJ46300
chr10	133955789	133956546	758	333	90	111.1	9.19	intronic	JAKMIP3
chr10	134391103	134391618	516	194	74	351.65	22.4	intronic	INPP5A
chr10	134753619	134754365	747	370	84	130.85	9.8	intronic	TTC40
chr10	134938317	134938636	320	133	31	123.09	11.94	intronic	GPR123
chr10	134957169	134957892	724	379	89	194.2	12.54	intergenic	GPR123(dist=11990),KNDC1(dist=16079)
chr10	135333480	135334219	740	347	88	171.33	11.41	intergenic	LOC619207(dist=51527),CYP2E1(dist=6648)
chr10	135422193	135422782	590	358	70	128.93	9.86	intergenic	SPRNP1(dist=38731),FRG2B(dist=15821)
chr10	135522755	135523752	998	597	227	209.87	7.18	intergenic	DUX2(dist=24263),NONE(dist=NONE)
chr10	3509428	3509933	506	259	36	131.44	14.69	intergenic	PITRM1(dist=294395),KLF6(dist=308255)
chr10	5060942	5061456	515	311	46	254.54	25.72	upstream	AKR1C2
chr10	5671668	5672363	696	308	94	273.08	15.42	intergenic	CALML3(dist=103443),ASB13(dist=8457)
chr10	6763368	6763757	390	152	39	295.26	31.83	intergenic	LOC439949(dist=136045),LOC100507127(dist=57803)
chr10	15033280	15033784	505	239	57	132.91	9.67	intergenic	MEIG1(dist=18430),OLAH(dist=52111)
chr10	20100360	20100963	604	296	45	100.4	10.25	intergenic	ARL5B(dist=1133420),PLXDC2(dist=4409)
chr10	21625377	21625708	332	184	22	150.58	15.1	intergenic	LOC100128511(dist=161525),C10orf114(dist=157713)
chr10	22392561	22393109	549	234	32	137.49	15.66	intergenic	DNAJC1(dist=99911),EBLN1(dist=104634)
chr10	27541149	27541778	630	335	35	203.89	29.12	ncRNA_exonic	LRRC37A6P
chr10	30215407	30215994	588	321	43	181.37	16.52	intergenic	SVIL(dist=190677),KIAA1462(dist=85735)
chr10	30673725	30674211	487	149	31	143.88	18.39	intergenic	MTPAP(dist=35458),MAP3K8(dist=48739)
chr10	30676465	30676942	478	250	34	139.83	13.91	intergenic	MTPAP(dist=38198),MAP3K8(dist=46008)
chr10	32428225	32428535	311	140	21	146.2	19.41	intergenic	KIF5B(dist=82854),EPC1(dist=129324)
chr10	34594089	34594473	385	159	24	156.62	21.57	intronic	PARD3
chr10	34778725	34779381	657	350	43	274.15	31.27	intronic	PARD3
chr10	43332048	43332393	346	218	20	109.58	14.69	intergenic	BMS1(dist=1663),MIR5100(dist=160618)
chr10	43697465	43698097	633	335	39	170.66	21.59	intronic	RASGEF1A
chr10	43857779	43858205	427	212	23	137.29	16.18	intergenic	RASGEF1A(dist=95412),FXYD4(dist=8887)
chr10	49614206	49614624	419	210	23	139.03	17.25	intronic	MAPK8
chr10	52051150	52051726	577	293	29	100.38	14.82	intergenic	ASAH2(dist=42780),SGMS1(dist=13619)
chr10	62606055	62606353	299	133	17	103.47	15.77	intergenic	CDK1(dist=51445),RHOBTB1(dist=22845)
chr10	70310320	70310919	600	383	49	102.23	10.05	intergenic	SLC25A16(dist=23040),TET1(dist=9198)
chr10	71275936	71276437	502	264	36	103.47	11.61	intergenic	TSPAN15(dist=8513),NEUROG3(dist=55354)
chr10	73465258	73465770	513	175	32	120.71	14.87	intronic	CDH23
chr10	73473450	73473752	303	123	20	128.2	19.41	UTR3	C10orf105
chr10	73485545	73486223	679	336	38	115.76	12.21	intronic	C10orf105,CDH23
chr10	73499703	73500131	429	263	26	165.18	20.49	intronic	CDH23
chr10	73717236	73717732	497	266	23	105.61	14.1	intergenic	PSAP(dist=106154),CHST3(dist=6388)
chr10	75912819	75913411	593	220	42	205.82	19.75	intronic	ADK
chr10	76868227	76868893	667	371	60	104.92	9.99	exonic	DUSP13
chr10	77411234	77411768	535	212	39	196.66	22.47	intergenic	ZNF503-AS2(dist=242494),C10orf11(dist=130751)
chr10	77686535	77687080	546	259	46	305.62	32.49	intronic	C10orf11
chr10	77862887	77863435	549	323	45	326.88	38.82	intronic	C10orf11
chr10	79597374	79597767	394	185	23	110.38	13.28	intronic	DLG5
chr10	80811977	80812351	375	243	28	109.27	10.77	ncRNA_intronic	LOC283050
chr10	81518313	81518721	409	225	41	186.73	14.44	intergenic	LOC650623(dist=69663),LOC642361(dist=66937)
chr10	81924988	81925270	283	117	19	129.65	17.44	intronic	ANXA11
chr10	82295518	82295983	466	244	31	205.04	25.88	intergenic	TSPAN14(dist=13127),SH2D4B(dist=1675)
chr10	85061711	85062090	380	133	19	105.93	16.2	intergenic	NRG3(dist=314776),GHITM(dist=837095)
chr10	85677108	85677606	499	335	32	130.81	15.57	intergenic	NRG3(dist=930173),GHITM(dist=221579)
chr10	86016821	86017310	490	195	51	221.84	17.13	intronic	RGR
chr10	86027207	86027688	482	246	35	110.51	10.83	intergenic	RGR(dist=8263),LOC170425(dist=12048)
chr10	86475660	86476094	435	162	54	137.44	9.98	intergenic	FAM190B(dist=197384),GRID1-AS1(dist=861394)
chr10	88282997	88283439	443	320	25	152.35	18.33	intergenic	WAPAL(dist=1456),OPN4(dist=130875)
chr10	88453412	88453953	542	307	53	112.84	9.92	intronic	LDB3
chr10	88720073	88720602	530	286	56	127.78	9.48	intronic	SNCG
chr10	88726192	88727338	1147	334	83	221.56	11.24	upstream	C10orf116
chr10	89040419	89041007	589	260	37	156.1	18.28	ncRNA_intronic	LOC728190
chr10	89216485	89217110	626	297	53	273.46	26.84	intergenic	LOC728218(dist=49028),MIR4678(dist=46528)
chr10	90342780	90343316	537	252	33	206.52	24.8	exonic	RNLS
chr10	90488186	90488658	473	254	26	134.89	16.83	intronic	LIPK
chr10	90815120	90815679	560	271	25	126.56	17.83	intergenic	FAS(dist=39578),MIR4679-2(dist=7413)
chr10	91129184	91129651	468	282	57	132.91	9.35	intergenic	IFIT3(dist=28459),IFIT1B(dist=8162)
chr10	91179311	91179843	533	247	31	106.59	13.91	UTR3	IFIT5
chr10	91424823	91425366	544	365	51	320.46	25.47	intergenic	PANK1(dist=19494),FLJ37201(dist=25691)
chr10	91766771	91767409	639	287	60	399.06	41.61	intergenic	LOC643529(dist=166153),HTR7(dist=733167)
chr10	94179849	94180197	349	211	24	166.24	21.57	downstream	MARK2P9
chr10	94799385	94799834	450	284	49	171.49	12.87	intronic	EXOC6
chr10	94910688	94910992	305	175	20	137.69	17.25	intergenic	CYP26A1(dist=73047),MYOF(dist=155194)
chr10	95506314	95506987	674	347	44	126.5	15.57	intergenic	FRA10AC1(dist=43985),LGI1(dist=10579)
chr10	95752181	95752612	432	220	21	118.26	16.18	intergenic	PIPSL(dist=30509),PLCE1(dist=1134)
chr10	95801614	95802124	511	307	25	126.56	19.14	intronic	PLCE1
chr10	96961423	96961901	479	212	44	315.17	33.71	exonic	C10orf129
chr10	99445249	99445863	615	301	34	150.4	18.73	intronic	AVPI1
chr10	99482739	99483127	389	210	20	117.9	17.25	intergenic	MARVELD1(dist=4830),ZFYVE27(dist=13751)
chr10	101390160	101390705	546	238	57	106.74	9.54	intergenic	SLC25A28(dist=9939),ENTPD7(dist=28558)
chr10	101619301	101619759	459	259	24	118.38	14.61	intergenic	ABCC2(dist=7639),DNMBP(dist=15575)
chr10	101673452	101673997	546	271	26	140.28	24.8	intronic	DNMBP
chr10	102101902	102102452	551	383	48	115.72	8.53	intergenic	PKD2L1(dist=11659),SCD(dist=4320)
chr10	102772464	102773314	851	313	134	219.9	7.62	intronic	PDZD7
chr10	102977146	102977641	496	254	27	104.79	14.6	intergenic	TLX1(dist=79600),LBX1(dist=9092)
chr10	102998344	102999031	688	356	45	285.88	37.74	ncRNA_exonic	FLJ41350
chr10	105540898	105541436	539	302	66	375.7	19.18	intronic	SH3PXD2A
chr10	105787804	105788451	648	298	39	135.94	17.8	downstream	SLK
chr10	106034225	106034968	744	389	63	446.61	45.29	exonic	GSTO2
chr10	112259202	112259618	417	241	31	130.81	12.49	intronic	DUSP5
chr10	112563616	112564046	431	176	42	286.51	31.48	intronic	RBM20
chr10	120898979	120899470	492	165	39	255.8	29.48	downstream	SFXN4
chr10	121066052	121066560	509	277	38	264.73	28.04	intronic	GRK5
chr10	121124441	121124888	448	168	23	110.38	15.94	intronic	GRK5
chr10	123813355	123813889	535	407	50	137.43	9.45	intronic	TACC2
chr10	126178280	126178652	373	193	21	130.6	15.1	intronic	LHPP
chr10	126220635	126221082	448	191	37	123	10.07	intronic	LHPP
chr10	126359926	126360434	509	289	23	110.38	17.16	intronic	FAM53B
chr10	126408070	126408536	467	142	37	177.34	16.32	intronic	FAM53B
chr10	126809518	126810091	574	291	25	126.87	19.41	intronic	CTBP2
chr11	179954	180781	828	370	173	123.4	6.96	intergenic	LOC100133161(dist=48034),SCGB1C1(dist=12299)
chr11	534510	534963	454	229	23	102.24	11.86	intronic	HRAS
chr11	1108459	1109119	661	361	72	255.23	19.4	intergenic	MUC2(dist=4042),MUC5B(dist=135176)
chr11	1567656	1568339	684	331	78	101.23	8.26	intronic	MOB2
chr11	1891133	1891609	477	178	22	110.08	18.33	intronic	LSP1
chr11	2019383	2020540	1158	387	91	126.45	10.69	upstream	H19
chr11	2020854	2021547	694	370	57	172.39	16.28	intergenic	H19(dist=1789),IGF2(dist=128800)
chr11	2172591	2173779	1189	804	192	141.13	6.83	intronic	INS-IGF2
chr11	2291149	2291591	443	202	52	142.56	9.68	exonic	ASCL2
chr11	2421343	2421933	591	299	120	116.59	7.25	intergenic	CD81(dist=2694),TSSC4(dist=1590)
chr11	2441757	2442500	744	369	95	129.58	10.27	exonic	TRPM5
chr11	2909612	2910200	589	158	117	116.33	6.4	exonic	SLC22A18AS
chr11	3497339	3498066	728	337	75	107.81	8.94	intergenic	LOC650368(dist=66961),TRPC2(dist=149624)
chr11	4203139	4203879	741	371	99	105.72	8.35	intergenic	RRM1(dist=43033),LOC100506082(dist=4503)
chr11	4847629	4848235	607	293	55	173.69	15.68	intergenic	OR51F2(dist=3985),OR51S1(dist=21232)
chr11	6374319	6375213	895	525	185	126.26	6.03	intergenic	PRKCDBP(dist=32579),SMPD1(dist=36431)
chr11	6400275	6400993	719	394	97	104.01	8.52	intergenic	PRKCDBP(dist=58535),SMPD1(dist=10651)
chr11	7463687	7464414	728	345	112	124.21	9.4	intronic	SYT9
chr11	10012125	10012663	539	295	48	235.03	17.81	intronic	SBF2
chr11	11043771	11044372	602	326	34	111.28	12.35	intergenic	LOC729013(dist=142948),GALNTL4(dist=248049)
chr11	12620851	12621505	655	370	73	112.76	9.1	intergenic	PARVA(dist=63948),TEAD1(dist=74464)
chr11	12985414	12986158	745	373	93	105.63	7.89	intergenic	TEAD1(dist=19130),LOC100506305(dist=14923)
chr11	12994895	12995367	473	302	50	252.04	22.19	intergenic	TEAD1(dist=28611),LOC100506305(dist=5714)
chr11	14928722	14929836	1115	764	144	108.08	8.1	intergenic	CYP2R1(dist=14971),CALCA(dist=58379)
chr11	15298066	15298613	548	295	49	198.49	16.36	intergenic	INSC(dist=29312),SOX6(dist=689382)
chr11	15666728	15667276	549	292	36	169.97	20.49	intergenic	INSC(dist=397974),SOX6(dist=320719)
chr11	15671491	15671938	448	212	104	133.81	5.87	intergenic	INSC(dist=402737),SOX6(dist=316057)
chr11	18672560	18673266	707	376	79	123.86	10.04	intergenic	SPTY2D1(dist=16540),TMEM86A(dist=47085)
chr11	19092623	19093279	657	260	135	106.36	6.26	intergenic	MRGPRX2(dist=10395),ZDHHC13(dist=45413)
chr11	20894478	20895170	693	351	53	126.1	13.25	intronic	NELL1
chr11	22646360	22647083	724	385	82	104.51	8.1	exonic	FANCF
chr11	22950066	22950494	429	226	53	126.1	8.2	intergenic	LOC100500938(dist=68094),LUZP2(dist=1568022)
chr11	23521356	23521814	459	161	28	164.82	25.23	intergenic	LOC100500938(dist=639384),LUZP2(dist=996702)
chr11	24518596	24519086	491	246	29	169.66	18.33	exonic	LUZP2
chr11	25755241	25755821	581	228	69	269.28	16.34	intergenic	LUZP2(dist=651055),ANO3(dist=597857)
chr11	25983166	25983544	379	132	45	153.15	11.88	intergenic	LUZP2(dist=878980),ANO3(dist=370134)
chr11	28719365	28720050	686	311	95	102.31	7.17	intergenic	METTL15(dist=364311),KCNA4(dist=1311238)
chr11	30153074	30153473	400	225	36	158.27	15.12	intergenic	KCNA4(dist=114497),FSHB(dist=99090)
chr11	31066731	31067424	694	357	69	251.34	20.72	intergenic	DCDC5(dist=52498),DCDC1(dist=216747)
chr11	32028250	32028912	663	316	89	113.06	8.37	intergenic	DKFZp686K1684(dist=119663),RCN1(dist=83565)
chr11	32073526	32074219	694	336	92	112.75	8.97	intergenic	DKFZp686K1684(dist=164939),RCN1(dist=38258)
chr11	32334255	32335007	753	349	90	100.54	8.16	intergenic	RCN1(dist=206983),WT1(dist=74315)
chr11	34187173	34187770	598	350	29	147.92	17.25	intronic	ABTB2
chr11	34607579	34608226	648	389	89	102.25	6.96	intergenic	ELF5(dist=72232),EHF(dist=34362)
chr11	35508915	35509666	752	388	75	121.03	10.06	intronic	PAMR1
chr11	37163161	37163702	542	319	32	186.25	23.72	intergenic	C11orf74(dist=482344),NONE(dist=NONE)
chr11	38846011	38846624	614	283	36	124.29	17.18	intergenic	NONE(dist=NONE),LRRC4C(dist=1289127)
chr11	39387439	39387781	343	133	29	210.55	29.12	intergenic	NONE(dist=NONE),LRRC4C(dist=747970)
chr11	40146592	40147167	576	311	90	461.96	25.79	intronic	LRRC4C
chr11	40150710	40151409	700	336	73	204.25	15.67	intronic	LRRC4C
chr11	40151965	40152402	438	211	28	138.87	13.35	intronic	LRRC4C
chr11	40535537	40536054	518	349	32	136.3	13.57	intronic	LRRC4C
chr11	42546183	42546760	578	174	71	111.3	7.24	intergenic	LOC100507205(dist=270943),HNRNPKP3(dist=736294)
chr11	43152238	43152755	518	195	36	231.23	29.12	intergenic	LOC100507205(dist=876998),HNRNPKP3(dist=130299)
chr11	43832469	43833063	595	271	71	192.57	11.92	intronic	HSD17B12
chr11	44638244	44639027	784	374	104	102.89	8.83	intronic	CD82
chr11	44749182	44749778	597	375	92	102.24	7.25	intergenic	CD82(dist=107867),TSPAN18(dist=36198)
chr11	44887351	44887956	606	333	38	228.32	35.59	intronic	TSPAN18
chr11	44948471	44949307	837	343	134	115.53	6.97	intronic	TSPAN18
chr11	45126896	45127639	744	364	101	112.39	8.03	intergenic	NONE(dist=NONE),NONE(dist=NONE)
chr11	46563571	46564035	465	170	32	101.92	12.51	exonic	AMBRA1
chr11	49250456	49251061	606	367	88	255.67	12.13	intergenic	FOLH1(dist=20234),LOC440040(dist=329019)
chr11	49253193	49253708	516	295	39	236.67	28.21	intergenic	FOLH1(dist=22971),LOC440040(dist=326372)
chr11	49393638	49394212	575	305	49	137.17	13.86	intergenic	FOLH1(dist=163416),LOC440040(dist=185868)
chr11	55124996	55125543	548	254	35	176.57	18.81	intergenic	OR4A16(dist=13333),OR4A15(dist=9817)
chr11	55482598	55483177	580	420	39	184.97	12.26	intergenic	OR4C6(dist=49026),OR5D13(dist=57737)
chr11	55640647	55641069	423	221	27	134.52	16.57	intergenic	OR5D16(dist=33433),TRIM51(dist=9704)
chr11	56391908	56392586	679	316	79	162.91	12.47	intronic	OR8U8
chr11	56608543	56609243	701	371	71	118.27	11.43	intergenic	OR9G4(dist=97256),OR5AK2(dist=147146)
chr11	57225885	57226715	831	447	100	155.91	8.75	intergenic	SLC43A3(dist=30832),RTN4RL2(dist=1624)
chr11	58281079	58281808	730	354	86	102.35	8.1	intergenic	OR5B21(dist=5501),LPXN(dist=12536)
chr11	58421169	58422028	860	495	132	113.82	7.36	intergenic	ZFP91-CNTF(dist=27964),GLYAT(dist=54202)
chr11	58673259	58673856	598	370	49	149.97	12.64	intergenic	GLYATL2(dist=61262),GLYATL1(dist=21246)
chr11	60253149	60253986	838	438	100	836.57	58.64	intergenic	MS4A1(dist=14924),MS4A12(dist=6265)
chr11	60425393	60425814	422	192	29	118.04	13.2	ncRNA_intronic	LINC00301
chr11	60940880	60941403	524	267	27	112.52	15.64	intergenic	VPS37C(dist=11964),PGA3(dist=29581)
chr11	61244860	61245704	845	431	110	103.54	6.99	intergenic	SDHAF2(dist=30621),PPP1R32(dist=2881)
chr11	61276654	61277224	571	222	59	110.66	9.94	exonic	LRRC10B
chr11	61334806	61335536	731	368	79	117.23	9.04	intronic	SYT7
chr11	61343622	61344181	560	280	43	277.62	30.85	intronic	SYT7
chr11	61564466	61565050	585	359	123	121.45	7.49	UTR3	FEN1
chr11	61584317	61584762	446	202	50	170.86	10.89	exonic	FADS1
chr11	61821975	61822426	452	219	118	204.02	7.77	intergenic	FTH1(dist=86843),INCENP(dist=69019)
chr11	61984445	61985124	680	357	60	107.37	10.15	intergenic	SCGB2A1(dist=3034),SCGB1D2(dist=24600)
chr11	62092060	62092971	912	523	115	495.84	24.72	intergenic	SCGB1D4(dist=25524),ASRGL1(dist=11803)
chr11	62648491	62649139	649	369	57	118	8.67	exonic	SLC3A2
chr11	63639346	63640058	713	286	65	122.09	9.72	intronic	MARK2
chr11	64073327	64073950	624	245	59	159.14	12.51	intronic	ESRRA
chr11	64655285	64655901	617	254	111	148.21	8.23	intergenic	EHD1(dist=9094),MIR192(dist=2708)
chr11	64780764	64782140	1377	388	205	153.92	6.82	exonic	ARL2
chr11	65511936	65512425	490	202	40	135.44	13	intergenic	RNASEH2C(dist=23527),AP5B1(dist=28944)
chr11	65770187	65770714	528	258	34	196.85	23.64	splicing	BANF1
chr11	67118458	67119250	793	396	111	111.2	8	ncRNA_UTR3	POLD4
chr11	69656696	69657432	737	359	97	284.04	17.42	intergenic	FGF3(dist=22504),ANO1(dist=266976)
chr11	71291093	71292221	1129	205	168	124.72	7.31	downstream	KRTAP5-11
chr11	71574878	71575632	755	362	144	100.99	7.11	downstream	LOC100133315
chr11	72144850	72145819	970	495	222	137.98	6.33	exonic	CLPB
chr11	74851406	74852166	761	372	106	119.16	8.46	intergenic	OR2AT4(dist=50648),SLCO2B1(dist=9866)
chr11	74952665	74953119	455	186	51	213.51	14.71	exonic	TPBGL
chr11	75095358	75096123	766	338	107	185.89	11.58	intergenic	ARRB1(dist=32483),RPS3(dist=14412)
chr11	75478847	75479613	767	403	58	178.59	11.45	ncRNA_exonic	LOC283214
chr11	75863012	75863780	769	376	132	109.73	8.65	intergenic	UVRAG(dist=7730),WNT11(dist=33590)
chr11	76391737	76392435	699	326	100	130.59	8.25	ncRNA_intronic	GUCY2EP
chr11	81940236	81940936	701	373	68	112.65	9.46	intergenic	MIR4300(dist=338358),FAM181B(dist=502110)
chr11	83447671	83448053	383	250	21	118.22	18.12	intronic	DLG2
chr11	83972685	83973286	602	266	35	133.83	17.33	intronic	DLG2
chr11	84108928	84109594	667	327	89	236.68	15.97	intronic	DLG2
chr11	84511529	84512309	781	432	103	154.69	9.52	intronic	DLG2
chr11	85301721	85302288	568	368	70	155.03	10.6	intronic	DLG2
chr11	85375023	85375654	632	309	45	104.26	10.44	exonic	CREBZF
chr11	85405193	85405903	711	413	98	117.72	8.2	UTR3	SYTL2
chr11	85752726	85753435	710	389	118	124.32	8.33	intronic	PICALM
chr11	86706206	86706813	608	368	79	138.23	7.98	ncRNA_intronic	LOC100506368
chr11	87011795	87012461	667	346	38	109.34	13.44	intronic	TMEM135
chr11	87749388	87750153	766	356	83	108.17	8.57	intergenic	TMEM135(dist=709512),RAB38(dist=96262)
chr11	88619857	88620514	658	303	83	126.77	8.78	intronic	GRM5
chr11	89210173	89210735	563	335	62	301.77	23.34	intronic	NOX4
chr11	89350080	89350816	737	273	91	260.78	14.35	intergenic	NOX4(dist=27301),FOLH1B(dist=41649)
chr11	89358301	89358913	613	274	45	153.15	16.01	intergenic	NOX4(dist=35522),FOLH1B(dist=33552)
chr11	90096779	90097275	497	258	31	185.91	25.59	intergenic	CHORDC1(dist=140247),MIR4490(dist=191667)
chr11	92903006	92903692	687	313	63	105.65	9.61	intronic	SLC36A4
chr11	92958701	92959232	532	320	50	143.05	10.99	intergenic	SLC36A4(dist=27606),CCDC67(dist=104651)
chr11	97325867	97326441	575	346	56	308.17	28.61	intergenic	JRKL-AS1(dist=1085826),CNTN5(dist=1565265)
chr11	97428446	97428828	383	133	41	114.74	9.61	intergenic	JRKL-AS1(dist=1188405),CNTN5(dist=1462878)
chr11	100316043	100316592	550	375	39	160.12	16.65	intergenic	CNTN5(dist=86427),ARHGAP42(dist=241815)
chr11	100712387	100712874	488	200	28	143	15.48	intronic	ARHGAP42
chr11	101490750	101491298	549	197	55	327.24	27.14	intergenic	TRPC6(dist=36091),ANGPTL5(dist=270107)
chr11	101783475	101783907	433	175	33	137.82	14.54	intronic	ANGPTL5
chr11	101981656	101982245	590	289	37	116.24	13.7	exonic	YAP1
chr11	107560300	107560860	561	216	52	102.72	8.84	intergenic	ELMOD1(dist=22795),SLN(dist=17241)
chr11	108518630	108519584	955	587	131	123.74	8.99	intergenic	EXPH5(dist=54256),DDX10(dist=16232)
chr11	111299572	111300358	787	417	132	151.32	8.22	intergenic	LOC100132078(dist=10661),BTG4(dist=37898)
chr11	111845803	111846299	497	136	30	100.01	10.6	intronic	DIXDC1
chr11	112160489	112161172	684	385	73	142.8	10	intergenic	C11orf34(dist=28906),NCAM1(dist=670797)
chr11	112668557	112669110	554	279	84	287.92	14.93	intergenic	C11orf34(dist=536974),NCAM1(dist=162859)
chr11	113776645	113777312	668	403	57	127.15	10.52	intronic	HTR3B
chr11	113906622	113907370	749	331	100	114.11	8.14	intergenic	HTR3A(dist=45588),ZBTB16(dist=23061)
chr11	113929820	113930286	467	298	72	291.44	17.43	upstream	ZBTB16
chr11	114050997	114051762	766	387	87	123.34	8.89	intronic	ZBTB16
chr11	114633071	114633685	615	296	76	157.2	12.12	intergenic	NXPE2(dist=55419),CADM1(dist=410660)
chr11	114645172	114645901	730	382	99	414.58	23.07	intergenic	NXPE2(dist=67520),CADM1(dist=398444)
chr11	115373672	115374214	543	306	50	170.86	13.26	intronic	CADM1
chr11	115740427	115740916	490	264	52	111.4	8.6	intergenic	LOC283143(dist=109509),BUD13(dist=877970)
chr11	115860419	115861281	863	378	106	407.46	19	intergenic	LOC283143(dist=229501),BUD13(dist=757605)
chr11	115948669	115949043	375	254	32	113.14	10.79	intergenic	LOC283143(dist=317751),BUD13(dist=669843)
chr11	116041384	116041823	440	266	34	126.81	11.73	intergenic	LOC283143(dist=410466),BUD13(dist=577063)
chr11	116146899	116147826	928	608	148	186.46	6.82	intergenic	LOC283143(dist=515981),BUD13(dist=471060)
chr11	116384504	116385096	593	286	57	127.15	11.56	intergenic	LOC283143(dist=753586),BUD13(dist=233790)
chr11	117314162	117314580	419	276	46	120.06	9.62	intronic	DSCAML1
chr11	118798671	118799330	660	273	120	164.34	8.77	intergenic	BCL9L(dist=17058),UPK2(dist=27678)
chr11	119599904	119600579	676	281	99	181.22	9.95	upstream	PVRL1
chr11	122724654	122725285	632	231	118	101.85	6.57	exonic	CRTAM
chr11	122781356	122781981	626	312	62	143.12	11.56	intronic	C11orf63
chr11	123401662	123401890	229	114	17	137.87	18.33	intronic	GRAMD1B
chr11	123941844	123942648	805	381	123	176.03	9.73	intergenic	OR10G7(dist=32136),VWA5A(dist=43463)
chr11	124735995	124736790	796	350	77	109.36	9.1	intronic	ROBO3
chr11	125071191	125071757	567	299	31	171.58	22.65	intronic	PKNOX2
chr11	126586155	126586867	713	352	60	191.2	19.76	intronic	KIRREL3
chr11	127340284	127340918	635	305	39	103.34	13.79	intergenic	KIRREL3-AS3(dist=464331),ETS1(dist=987738)
chr11	129099837	129100292	456	224	35	176.57	19.74	intergenic	ARHGAP32(dist=37744),BARX2(dist=145589)
chr11	129233761	129234454	694	439	184	127.19	6.8	intergenic	ARHGAP32(dist=171668),BARX2(dist=11427)
chr11	129245709	129246342	634	270	57	147.82	13.6	exonic	BARX2
chr11	129620561	129621300	740	377	118	145.18	9.13	intergenic	BARX2(dist=298387),TMEM45B(dist=64441)
chr11	130304275	130305225	951	739	154	112.96	5.66	intergenic	ADAMTS8(dist=5736),ADAMTS15(dist=13644)
chr11	130731743	130732453	711	301	159	130.68	7.54	intergenic	ADAMTS15(dist=385204),SNX19(dist=13313)
chr11	130764043	130764889	847	448	146	106.25	7.59	intronic	SNX19
chr11	131087027	131087707	681	330	60	115.26	10.89	intergenic	SNX19(dist=300645),NTM(dist=152664)
chr11	131116306	131116972	667	388	78	186.79	11.9	intergenic	SNX19(dist=329924),NTM(dist=123399)
chr11	131277920	131278471	552	185	78	263.57	14.54	intronic	NTM
chr11	131374011	131374525	515	283	52	336.89	29.21	intronic	NTM
chr11	131381561	131382275	715	357	73	298.95	21.34	intronic	NTM
chr11	131564520	131565146	627	374	128	142.77	7.61	intronic	NTM
chr11	132456558	132457175	618	296	38	122.53	15.37	intronic	OPCML
chr11	132934061	132934586	526	189	37	168.79	17.01	intronic	OPCML
chr11	132952482	132953094	613	376	73	160.72	10.74	intronic	OPCML
chr11	133004301	133004825	525	346	69	103.2	7.56	intronic	OPCML
chr11	133273576	133274121	546	356	45	104.26	9.02	intronic	OPCML
chr11	133446097	133446772	676	349	39	221.55	30.2	intergenic	OPCML(dist=43694),SPATA19(dist=263745)
chr11	133691406	133692156	751	386	105	439.67	22.11	intergenic	OPCML(dist=289003),SPATA19(dist=18361)
chr11	133701172	133701693	522	209	28	120.03	17.92	intergenic	OPCML(dist=298769),SPATA19(dist=8824)
chr11	133797410	133797891	482	276	105	131.77	6.8	intronic	IGSF9B
chr11	134009514	134010193	680	351	94	109.06	7.43	exonic	JAM3
chr11	134230008	134230678	671	311	85	109.8	9.61	intronic	GLB1L2
chr11	134263270	134263971	702	363	54	260.03	28.16	intronic	B3GAT1
chr11	134449174	134449793	620	301	30	152.47	26.96	intergenic	LOC283177(dist=73619),NONE(dist=NONE)
chr11	134462241	134462803	563	256	77	192.07	11.65	intergenic	LOC283177(dist=86686),NONE(dist=NONE)
chr11	134595669	134596432	764	382	97	420.55	24.59	intergenic	LOC283177(dist=220114),NONE(dist=NONE)
chr11	134731308	134731891	584	291	45	188.31	17.43	intergenic	LOC283177(dist=355753),NONE(dist=NONE)
chr11	134944221	134944849	629	292	51	213.51	19.82	intergenic	LOC283177(dist=568666),NONE(dist=NONE)
chr11	134945378	134946145	768	374	160	316.34	8.76	intergenic	LOC283177(dist=569823),NONE(dist=NONE)
chr11	783582	783977	396	201	54	168.06	10.5	intergenic	NS3BP(dist=2827),CEND1(dist=3133)
chr11	1552782	1553197	416	119	22	130.46	16.18	intronic	MOB2
chr11	3980261	3980594	334	202	21	118.28	15.01	intronic	STIM1
chr11	8157172	8157548	377	209	18	102.45	17.25	intronic	RIC3
chr11	8790031	8790580	550	282	24	122.63	18.33	intronic	ST5
chr11	9635460	9636118	659	346	47	206.98	23.37	intergenic	WEE1(dist=24147),SWAP70(dist=49510)
chr11	10472671	10473049	379	178	37	299.15	33.43	intronic	AMPD3
chr11	10586243	10586643	401	201	28	143.38	15.02	ncRNA_intronic	MRVI1-AS1
chr11	12109720	12110286	567	230	37	235.85	29.73	intergenic	DKK3(dist=78803),MICAL2(dist=21852)
chr11	12308957	12309585	629	335	54	137.44	13.84	intronic	MICALCL
chr11	12506877	12507422	546	236	49	131.77	9.64	intronic	PARVA
chr11	12835108	12835461	354	226	22	144.8	18.33	intronic	TEAD1
chr11	13031425	13031855	431	157	20	109.74	17.25	exonic	RASSF10
chr11	13228752	13229158	407	264	38	129.42	10.5	intergenic	RASSF10(dist=195099),ARNTL(dist=70167)
chr11	17289248	17289619	372	162	25	170.03	22.65	intergenic	PIK3C2A(dist=97894),NUCB2(dist=8667)
chr11	19677523	19677989	467	230	20	102.85	13.91	intronic	NAV2
chr11	29041837	29042208	372	241	47	235.69	15.92	intergenic	METTL15(dist=686783),KCNA4(dist=989080)
chr11	29282449	29282796	348	182	38	103.8	8.06	intergenic	METTL15(dist=927395),KCNA4(dist=748492)
chr11	33703842	33704273	432	299	27	174.19	25.88	intergenic	KIAA1549L(dist=8196),C11orf91(dist=15381)
chr11	34812123	34812558	436	187	46	372.04	42.07	intergenic	EHF(dist=127289),APIP(dist=91285)
chr11	34862180	34862861	682	331	50	150.17	13.01	intergenic	EHF(dist=177346),APIP(dist=40982)
chr11	36077921	36078488	568	178	59	115.89	8.31	intronic	LDLRAD3
chr11	44087418	44088046	629	321	36	194.39	25.44	splicing	ACCS
chr11	45201545	45201936	392	254	19	108.37	16.18	intronic	PRDM11
chr11	46148549	46149197	649	285	65	248.54	20.19	intergenic	PHF21A(dist=5564),CREB3L1(dist=150031)
chr11	46299823	46300472	650	331	49	206.62	18.93	intronic	CREB3L1
chr11	46318448	46319053	606	277	35	124.74	14.75	intronic	CREB3L1
chr11	46691422	46691745	324	132	40	159.34	11.53	intronic	ATG13
chr11	47008661	47009044	384	251	33	251.59	31.27	exonic	C11orf49
chr11	47279510	47279804	295	131	27	185.2	20.35	splicing	NR1H3
chr11	57107816	57108247	432	149	20	109.56	18.33	intronic	P2RX3
chr11	58731062	58731492	431	285	20	109.74	16.18	ncRNA_intronic	LOC283194
chr11	58949746	58950353	608	324	42	173.93	21.06	exonic	DTX4
chr11	60018929	60019512	584	248	40	142.57	16.53	intergenic	MS4A6A(dist=66790),MS4A4A(dist=28502)
chr11	60534756	60535087	332	170	19	121.09	18.33	exonic	MS4A15
chr11	61152226	61152936	711	382	44	126.5	14.65	intergenic	TMEM138(dist=15251),TMEM216(dist=6896)
chr11	63688591	63688988	398	204	39	221.25	16.69	intergenic	RCOR2(dist=4275),NAA40(dist=17454)
chr11	63766492	63766868	377	126	18	102.45	14.02	exonic	MACROD1
chr11	64418362	64418925	564	209	54	127.18	8.95	exonic	NRXN2
chr11	64764273	64764722	450	169	34	156.75	14.4	exonic	BATF2
chr11	66789025	66789695	671	329	51	103.27	10.61	upstream	SYT12
chr11	67020118	67020591	474	294	45	120.59	9.01	exonic	KDM2A
chr11	67350798	67351306	509	350	24	129.87	19.41	UTR5	GSTP1
chr11	68592926	68593453	528	305	26	112.87	16.61	intronic	CPT1A
chr11	71892672	71893275	604	249	47	174	17.19	intergenic	FOLR3(dist=41738),FOLR1(dist=7327)
chr11	73241176	73241537	362	238	29	135.91	14.64	intronic	FAM168A
chr11	73372014	73372449	436	138	71	103.05	6.97	intronic	PLEKHB1
chr11	74394594	74395027	434	189	20	109.2	17.25	intergenic	POLD3(dist=40489),CHRDL2(dist=12447)
chr11	75275051	75275407	357	203	20	124.18	19.26	intronic	SERPINH1
chr11	76510296	76510800	505	182	28	150.94	18.73	intergenic	TSKU(dist=1098),ACER3(dist=61117)
chr11	78509591	78510096	506	201	46	126.23	9.91	intronic	TENM4
chr11	78549376	78549848	473	308	29	160.81	19.49	intronic	TENM4
chr11	79082124	79082546	423	233	25	154.9	23.24	intronic	TENM4
chr11	79141393	79141810	418	128	19	101.08	11.48	intronic	TENM4
chr11	85941091	85941711	621	302	56	364.76	34.96	intergenic	PICALM(dist=160168),EED(dist=14095)
chr11	93710207	93710508	302	123	17	109.01	16.18	intergenic	VSTM5(dist=126539),HEPHL1(dist=43870)
chr11	94296649	94297235	587	246	29	128.08	21.1	intergenic	FUT4(dist=13585),PIWIL4(dist=3239)
chr11	94609814	94610233	420	174	22	127.16	20.97	UTR3	AMOTL1
chr11	95855472	95856102	631	353	33	152.61	21.64	intronic	MAML2
chr11	95889048	95889360	313	130	24	158.27	17.83	intronic	MAML2
chr11	96074797	96075260	464	254	43	173.76	14.9	exonic	MAML2
chr11	100699073	100699561	489	166	45	145.56	12.32	intronic	ARHGAP42
chr11	102139289	102139988	700	339	47	254.69	29.13	intergenic	YAP1(dist=35135),BIRC3(dist=48193)
chr11	102701891	102702509	619	400	36	179.41	14.98	ncRNA_exonic	WTAPP1
chr11	103480082	103480729	648	272	84	280.06	18.14	intergenic	DYNC2H1(dist=129491),MIR4693(dist=239905)
chr11	108659161	108659607	447	296	30	123.49	13.95	intronic	DDX10
chr11	109297096	109297552	457	288	38	163.6	12.71	UTR3	C11orf87
chr11	110399644	110400179	536	335	49	131.77	10.04	intergenic	FDX1(dist=64036),ARHGAP20(dist=47580)
chr11	110583876	110584243	368	195	18	104.19	16.18	UTR5	ARHGAP20
chr11	110939788	110940285	498	260	32	196.74	24.8	intergenic	ARHGAP20(dist=355876),C11orf53(dist=186422)
chr11	112226399	112226900	502	192	24	131.17	21.57	intergenic	C11orf34(dist=94816),NCAM1(dist=605069)
chr11	112311258	112311761	504	169	47	174	16.61	intergenic	C11orf34(dist=179675),NCAM1(dist=520208)
chr11	113258497	113259119	623	298	39	193.78	17.11	exonic	ANKK1
chr11	119192109	119192888	780	437	86	215.17	13.32	intergenic	MCAM(dist=4269),RNF26(dist=12322)
chr11	119260521	119260953	433	170	19	100.89	11.86	ncRNA_intronic	LOC100499227
chr11	119562065	119562342	278	120	19	134.97	18.33	intronic	PVRL1
chr11	119623059	119623419	361	232	21	118.28	16.22	intergenic	PVRL1(dist=23624),TRIM29(dist=358575)
chr11	120177248	120177791	544	261	48	155.52	12.95	intronic	POU2F3
chr11	121421035	121421390	356	134	19	115.71	16.18	exonic	SORL1
chr11	121891625	121892096	472	239	32	105.36	10.16	intergenic	SORL1(dist=387154),MIR100HG(dist=67715)
chr11	121972298	121972719	422	242	28	152.03	18.97	ncRNA_intronic	MIR100HG
chr11	122427230	122427676	447	250	21	115.43	18.33	intergenic	MIR100HG(dist=353460),UBASH3B(dist=98722)
chr11	122904442	122904840	399	248	19	107.03	17.25	intergenic	LOC341056(dist=14123),HSPA8(dist=23360)
chr11	123036547	123037050	504	340	48	106.19	8.97	intronic	CLMP
chr11	128318453	128318959	507	222	24	130.24	20.49	intergenic	KIRREL3-AS3(dist=1442500),ETS1(dist=9697)
chr11	128627075	128627667	593	287	31	130.81	14.81	intronic	FLI1
chr11	128757901	128758287	387	127	30	112.25	10.89	intergenic	KCNJ1(dist=20633),KCNJ5(dist=3026)
chr11	128775720	128776226	507	288	44	104.77	9.49	splicing	C11orf45
chr11	130016063	130016579	517	321	28	128.08	18.59	intergenic	APLP2(dist=1357),ST14(dist=13103)
chr11	132271874	132272454	581	289	32	138.26	19.58	intergenic	NTM(dist=65158),OPCML(dist=12421)
chr12	93820	94767	948	524	265	131.13	5.85	intergenic	LOC100288778(dist=2557),FAM138D(dist=53179)
chr12	561921	562901	981	560	224	109.4	3.61	intergenic	CCDC77(dist=10115),B4GALNT3(dist=6642)
chr12	1058762	1059518	757	379	106	153.65	10.12	splicing	RAD52
chr12	2393848	2394465	618	314	66	135.19	11.11	ncRNA_intronic	CACNA1C-IT3
chr12	2691999	2692651	653	371	92	157.69	10.18	exonic	CACNA1C
chr12	2791757	2792599	843	498	105	192.56	10.54	exonic	CACNA1C
chr12	2848892	2849482	591	276	88	104.03	7.72	intergenic	CACNA1C(dist=41777),LOC283440(dist=20884)
chr12	3409052	3410129	1078	190	207	175.54	6.53	intergenic	TSPAN9(dist=13322),PRMT8(dist=80386)
chr12	3480256	3480796	541	315	24	115.89	19.41	intergenic	TSPAN9(dist=84526),PRMT8(dist=9719)
chr12	4967402	4968118	717	349	49	139.2	12.51	intergenic	KCNA6(dist=7124),KCNA1(dist=50955)
chr12	5905517	5906196	680	332	50	281.27	32.99	intronic	ANO2
chr12	6387823	6388455	633	247	58	106.14	9.9	intergenic	CD9(dist=40386),PLEKHG6(dist=31147)
chr12	6862586	6863336	751	337	127	103.47	7.11	upstream	MLF2
chr12	6875824	6876503	680	289	57	101.68	10.87	exonic	PTMS
chr12	7244902	7245655	754	335	87	100.56	6.89	exonic	C1R
chr12	7527041	7527666	626	302	69	116.92	8.8	exonic	CD163L1
chr12	8549151	8549806	656	303	73	106.26	7.83	intergenic	LOC389634(dist=5803),CLEC6A(dist=58785)
chr12	9950557	9951201	645	260	98	107.33	8.16	intergenic	CD69(dist=37060),KLRF1(dist=28876)
chr12	13365020	13365621	602	234	98	107.33	6.45	intronic	EMP1
chr12	13717377	13717838	462	163	28	166.89	25.88	exonic	GRIN2B
chr12	14094736	14095277	542	132	80	114.8	7.35	intronic	GRIN2B
chr12	17514039	17514540	502	299	26	124.62	17.51	intergenic	SKP1P2(dist=370477),MIR3974(dist=311693)
chr12	20068421	20069097	677	366	94	138.2	10.5	intergenic	AEBP2(dist=393248),LOC100506393(dist=98522)
chr12	20373279	20373816	538	173	47	114.76	11.47	intergenic	LOC100506393(dist=121477),PDE3A(dist=148363)
chr12	20868787	20869362	576	307	49	180.31	17.19	intronic	SLCO1C1
chr12	20951376	20952103	728	361	66	323.59	28.7	intergenic	SLCO1C1(dist=45056),SLCO1B3(dist=11535)
chr12	21218763	21219321	559	227	88	332.8	17.18	intronic	SLCO1B7
chr12	21466271	21466894	624	312	49	115.17	11.8	intronic	SLCO1A2
chr12	22137428	22137820	393	144	24	135.89	19.55	intergenic	ABCC9(dist=47800),CMAS(dist=61290)
chr12	22862093	22862741	649	331	88	133.76	10.1	intergenic	ETNK1(dist=18485),SOX5(dist=822490)
chr12	23373840	23374435	596	332	61	119.92	9.32	intergenic	ETNK1(dist=530232),SOX5(dist=310796)
chr12	23529175	23529547	373	214	21	121.27	20.49	intergenic	ETNK1(dist=685567),SOX5(dist=155684)
chr12	25966737	25967347	611	304	36	140.97	16.94	intergenic	IFLTD1(dist=165241),MIR4302(dist=59606)
chr12	27804998	27805680	683	272	99	100.93	7.75	intronic	PPFIBP1
chr12	28355649	28356190	542	372	34	111.28	9.61	intergenic	PTHLH(dist=230733),CCDC91(dist=53943)
chr12	29470609	29471123	515	273	87	100.56	6.73	intronic	FAR2
chr12	29670332	29670668	337	178	24	120.92	13.5	exonic	TMTC1
chr12	31118430	31119001	572	329	47	203.63	16.54	intronic	TSPAN11
chr12	31230937	31231403	467	190	22	111.82	20.49	exonic	DDX11
chr12	32975352	32975859	508	142	42	166.03	17.06	exonic	PKP2
chr12	34500090	34500668	579	345	52	269.4	26.54	intergenic	ALG10(dist=318854),NONE(dist=NONE)
chr12	38447267	38447948	682	364	91	214.53	13.95	intergenic	NONE(dist=NONE),ALG10B(dist=262609)
chr12	38949309	38949959	651	332	57	348.12	36.44	intergenic	ALG10B(dist=225781),CPNE8(dist=96043)
chr12	39257325	39257850	526	239	34	145.38	13.74	intronic	CPNE8
chr12	39497168	39497796	629	413	101	107.42	6.94	intergenic	CPNE8(dist=197748),KIF21A(dist=189234)
chr12	45342309	45343091	783	390	205	135.84	7.88	intergenic	NELL2(dist=34598),DBX2(dist=65448)
chr12	47473183	47473602	420	176	57	314.21	19.7	splicing	AMIGO2
chr12	48111053	48111802	750	390	96	175.54	9.71	exonic	ENDOU
chr12	48152704	48153728	1025	678	93	128.01	8.24	UTR5	RAPGEF3
chr12	48343031	48343809	779	373	112	100.91	8.87	intergenic	VDR(dist=44217),TMEM106C(dist=13521)
chr12	48577341	48577839	499	251	36	124.29	11.17	UTR5	C12orf68
chr12	50576167	50576743	577	345	30	160.59	19.41	intronic	LIMA1
chr12	52417388	52418030	643	250	99	115.88	6.61	intronic	NR4A1
chr12	52545647	52546395	749	391	88	147.71	11.01	intergenic	C12orf44(dist=74368),KRT80(dist=16385)
chr12	52672596	52673315	720	360	134	181.32	9.98	intergenic	KRT7(dist=29887),KRT81(dist=6382)
chr12	53109062	53109556	495	335	33	104.96	13.85	intergenic	KRT77(dist=11815),KRT76(dist=52383)
chr12	53374461	53375173	713	384	183	101.87	5.91	intergenic	KRT18(dist=27776),EIF4B(dist=24889)
chr12	53442161	53442639	479	279	52	155.06	11.55	ncRNA_intronic	LOC283335
chr12	53568732	53569251	520	188	57	172.39	11.92	intronic	CSAD
chr12	54069714	54070414	701	294	152	168	7.85	exonic	ATP5G2
chr12	54198303	54198888	586	220	50	285.8	30.6	intergenic	CALCOCO1(dist=76996),HOXC-AS5(dist=130224)
chr12	55117267	55118006	740	363	70	114.03	8.59	intergenic	DCD(dist=75118),MUCL1(dist=130293)
chr12	55386835	55387602	768	395	118	134.4	8.7	intergenic	TESPA1(dist=8305),NEUROD4(dist=26127)
chr12	56320179	56321009	831	524	74	131.33	8.5	exonic	WIBG
chr12	56583320	56583873	554	197	57	137.06	10.21	UTR5	SMARCC2
chr12	57395065	57395810	746	320	91	139.28	10.05	UTR3	ZBTB39
chr12	57632678	57633471	794	354	201	192.38	8.65	intronic	NDUFA4L2
chr12	58386730	58387327	598	260	70	121.26	8.93	intergenic	XRCC6BP1(dist=35678),LRIG3(dist=878610)
chr12	59075409	59075998	590	315	46	159.8	14.09	intergenic	XRCC6BP1(dist=724357),LRIG3(dist=189939)
chr12	59227464	59228047	584	372	85	165.63	10.82	intergenic	XRCC6BP1(dist=876412),LRIG3(dist=37890)
chr12	59825039	59825493	455	187	78	133.85	7.73	intergenic	LRIG3(dist=510720),SLC16A7(dist=164328)
chr12	61078696	61079079	384	209	37	193.87	18.34	intergenic	SLC16A7(dist=895061),FAM19A2(dist=1022950)
chr12	63328727	63329353	627	314	60	241.28	17.44	upstream	PPM1H
chr12	64237374	64238106	733	402	117	207.29	10.81	upstream	SRGAP1
chr12	65001970	65002336	367	233	47	166.55	10.96	intergenic	TBK1(dist=106071),RASSF3(dist=1957)
chr12	65175111	65175663	553	301	32	130.39	14.44	intergenic	GNS(dist=21885),TBC1D30(dist=42689)
chr12	65707300	65708057	758	371	99	115.88	8.67	intronic	MSRB3
chr12	66663395	66664159	765	385	91	103.94	8.7	intergenic	IRAK3(dist=15001),HELB(dist=32176)
chr12	68616865	68617370	506	232	78	119.77	6.33	intronic	IL26
chr12	68710797	68711497	701	252	105	137.52	8.02	intronic	MDM1
chr12	69201578	69202314	737	382	70	155.03	12	exonic	MDM2
chr12	70043222	70043737	516	310	30	173.39	23.72	intergenic	LRRC10(dist=38280),BEST3(dist=3652)
chr12	71407823	71408432	610	366	115	157.39	9.39	intergenic	PTPRR(dist=93239),TSPAN8(dist=110445)
chr12	71518453	71519079	627	344	30	122.42	18.24	UTR3	TSPAN8
chr12	71610686	71611181	496	275	73	181.04	10.22	intergenic	TSPAN8(dist=58907),LGR5(dist=222632)
chr12	71945218	71945891	674	310	77	109.36	8.65	intronic	LGR5
chr12	72410562	72411249	688	450	104	128.16	6.81	intronic	TPH2
chr12	72527264	72527760	497	157	36	185.16	20.77	intergenic	TPH2(dist=101043),TRHDE-AS1(dist=119527)
chr12	75040528	75041211	684	328	70	276.61	22.38	intergenic	ATXN7L3B(dist=105296),KCNC2(dist=392647)
chr12	76425090	76425757	668	344	48	109.99	11.3	exonic	PHLDA1
chr12	77546180	77546938	759	364	64	109.95	10.86	intergenic	E2F7(dist=86820),NAV3(dist=678131)
chr12	78390377	78391010	634	266	69	289	19.32	intronic	NAV3
chr12	78396535	78397087	553	256	40	135.44	15.59	intronic	NAV3
chr12	78490952	78491472	521	293	46	237.77	18.03	intronic	NAV3
chr12	78575140	78575764	625	367	111	238.93	10.79	intronic	NAV3
chr12	78978330	78979023	694	366	67	115.6	10.77	intergenic	NAV3(dist=371540),SYT1(dist=278750)
chr12	81541105	81541412	308	164	31	200.64	20.9	intronic	ACSS3
chr12	82568760	82569283	524	199	37	218.79	27.05	intergenic	PPFIA2(dist=415651),CCDC59(dist=176800)
chr12	83290611	83291213	603	301	39	103.34	10.64	intronic	TMTC2
chr12	84790938	84791637	700	349	85	115.66	8.71	intergenic	TMTC2(dist=1262871),SLC6A15(dist=461630)
chr12	85423095	85423867	773	326	91	109.2	8.58	exonic	TSPAN19
chr12	88973848	88974356	509	370	48	100.75	8.31	exonic	KITLG
chr12	91334484	91335184	701	367	116	113.17	8.35	ncRNA_intronic	LINC00615
chr12	91571622	91572366	745	372	78	101.23	11.12	exonic	DCN
chr12	91725973	91726662	690	314	49	164.26	13.58	intergenic	DCN(dist=149167),LOC256021(dist=652090)
chr12	92637896	92638245	350	217	31	203.85	19.15	intergenic	BTG1(dist=98223),CLLU1OS(dist=175625)
chr12	98393072	98393705	634	336	35	133.83	16.22	intergenic	MIR4303(dist=3846),SLC9A7P1(dist=453914)
chr12	98396491	98397237	747	379	80	147.48	12.18	intergenic	MIR4303(dist=7265),SLC9A7P1(dist=450382)
chr12	98926328	98927058	731	335	81	118.74	9.42	exonic	TMPO
chr12	99047562	99048241	680	299	91	103.94	8.82	intronic	APAF1
chr12	100052674	100053204	531	297	70	175.49	10.9	intronic	ANKS1B
chr12	100204375	100205533	1159	800	124	248.27	11.18	intronic	ANKS1B
chr12	101062476	101063263	788	386	135	136.36	7.87	intergenic	GAS2L3(dist=43791),ANO4(dist=125111)
chr12	101883876	101884494	619	372	94	182.72	11.4	intergenic	SPIC(dist=3101),MYBPC1(dist=104215)
chr12	103134491	103134988	498	159	49	137.17	10.01	intergenic	IGF1(dist=260113),LINC00485(dist=68073)
chr12	103204828	103205453	626	279	67	159.29	12.15	ncRNA_exonic	LINC00485
chr12	103272861	103273531	671	276	110	156.67	7.9	intronic	PAH
chr12	103333679	103333944	266	133	20	108.69	13.23	intergenic	PAH(dist=22298),ASCL1(dist=17508)
chr12	103343958	103344605	648	338	62	255.93	19.32	intergenic	PAH(dist=32577),ASCL1(dist=6847)
chr12	103979920	103980369	450	195	26	105.16	14.1	upstream	STAB2
chr12	104165070	104165605	536	323	38	109.34	10.8	downstream	NT5DC3
chr12	105127448	105127970	523	192	30	135.5	10.93	intronic	CHST11
chr12	106599079	106599700	622	302	40	108.99	13.93	intergenic	NUAK1(dist=65268),CKAP4(dist=31959)
chr12	108323134	108323781	648	274	64	217.26	15.2	intergenic	LOC728739(dist=25586),WSCD2(dist=199730)
chr12	109701757	109702666	910	356	135	156.46	8.13	exonic	ACACB
chr12	111834538	111835302	765	363	140	185.99	9.39	intergenic	FAM109A(dist=27613),SH2B3(dist=8450)
chr12	114603991	114604713	723	360	61	269.72	22.12	intergenic	RBM19(dist=199815),TBX5(dist=187022)
chr12	114650852	114651136	285	117	24	174	23.4	intergenic	RBM19(dist=246676),TBX5(dist=140599)
chr12	114913835	114914524	690	325	54	175.64	16.58	intergenic	TBX5-AS1(dist=63198),TBX3(dist=193535)
chr12	115121886	115122651	766	525	105	162.87	5.86	UTR5	TBX3
chr12	115835978	115836654	677	337	80	650.81	58.61	intergenic	TBX3(dist=714009),MED13L(dist=559727)
chr12	117957870	117958328	459	129	28	167.59	28.04	intronic	KSR2
chr12	119151646	119152326	681	379	85	104.21	8.29	intergenic	SUDS3(dist=295806),SRRM4(dist=266974)
chr12	119882014	119882837	824	448	109	152.76	9.84	intronic	CCDC60
chr12	120907249	120908004	756	390	101	122.93	9.03	exonic	SRSF9
chr12	124723361	124723750	390	262	19	100.02	14.02	intronic	ZNF664-FAM101A
chr12	124843486	124843989	504	320	25	130.8	20.49	intronic	NCOR2
chr12	125831022	125831398	377	128	36	140.97	11.25	intronic	TMEM132B
chr12	126017831	126018593	763	355	73	100.11	7.53	intronic	TMEM132B
chr12	126034350	126034765	416	212	48	157.75	10.16	intronic	TMEM132B
chr12	126168171	126168819	649	378	102	460.38	23.01	intergenic	TMEM132B(dist=24582),LOC400084(dist=274415)
chr12	126257583	126258146	564	205	57	202.06	15.08	intergenic	TMEM132B(dist=113994),LOC400084(dist=185088)
chr12	127101874	127102393	520	215	51	115.71	9.94	intergenic	LOC100128554(dist=144543),LOC387895(dist=112854)
chr12	127268764	127269469	706	290	80	142.67	8.9	intergenic	LOC387895(dist=11956),LOC440117(dist=84571)
chr12	130399133	130399623	491	249	45	169.52	16.69	intergenic	TMEM132D(dist=10921),LOC100190940(dist=118734)
chr12	130765491	130766148	658	403	89	236.68	12.69	intergenic	FZD10(dist=115206),PIWIL1(dist=56285)
chr12	130886168	130886551	384	218	42	275.56	26.51	intronic	RIMBP2
chr12	131400601	131401249	649	331	92	136.71	9.16	intergenic	RAN(dist=39775),GPR133(dist=37203)
chr12	131589014	131589762	749	369	99	325.17	16.77	exonic	GPR133
chr12	132335707	132336222	516	238	47	328.15	38.51	exonic	MMP17
chr12	132703491	132704035	545	228	40	135.44	14.91	intronic	GALNT9
chr12	132918898	132919193	296	115	18	110.41	18.33	intergenic	GALNT9(dist=12993),FBRSL1(dist=147964)
chr12	132990381	132991105	725	374	59	127.83	9.97	intergenic	GALNT9(dist=84476),FBRSL1(dist=76052)
chr12	1772264	1772767	504	177	34	224.96	32.35	intergenic	MIR3649(dist=2718),ADIPOR2(dist=27480)
chr12	3316978	3317450	473	230	32	105.36	11.07	intronic	TSPAN9
chr12	3862160	3862561	402	194	22	127.16	16.06	splicing	EFCAB4B
chr12	4464966	4465542	577	343	40	103.92	11.17	UTR3	C12orf5
chr12	6485587	6486283	697	319	48	164.88	17.09	intronic	LTBR,SCNN1A
chr12	7028713	7029053	341	151	29	108.67	10.58	exonic	ENO2
chr12	7167645	7168193	549	264	76	405.53	25.08	splicing	C1S
chr12	12161216	12161763	548	297	38	129.42	12.31	intergenic	RNU6-19(dist=82109),BCL2L14(dist=62115)
chr12	22326135	22326504	370	170	40	115.23	8.57	intergenic	CMAS(dist=107529),ST8SIA1(dist=19821)
chr12	22488380	22489187	808	272	85	682.25	42.8	upstream	ST8SIA1
chr12	25113068	25113696	629	303	88	108.34	8.6	intergenic	BCAT1(dist=10675),C12orf77(dist=32669)
chr12	25288871	25289302	432	133	27	174.19	19.41	intronic	CASC1
chr12	26275988	26276446	459	309	36	146.58	14.01	exonic	BHLHE41
chr12	26452110	26452636	527	303	30	169.74	19.74	intergenic	SSPN(dist=64402),ITPR2(dist=35649)
chr12	32593049	32593424	376	248	22	139.41	21.57	intergenic	BICD1(dist=61908),FGD4(dist=61617)
chr12	33048596	33049077	482	141	29	104.11	12.31	intronic	PKP2
chr12	33667729	33668212	484	304	33	127.25	11.91	intergenic	SYT10(dist=74975),ALG10(dist=507004)
chr12	47940725	47941279	555	300	36	116.7	13.86	intergenic	PCED1B(dist=310282),RPAP3(dist=114436)
chr12	48030794	48031517	724	354	62	139.27	12.47	intergenic	PCED1B(dist=400351),RPAP3(dist=24198)
chr12	49297501	49298118	618	334	42	156.14	18	UTR5	CCDC65
chr12	49359268	49359605	338	144	33	197.33	18.99	UTR3	WNT10B
chr12	49390400	49391016	617	303	57	333.15	30.92	exonic	DDN
chr12	49690205	49690846	642	302	54	148.64	11.86	exonic	PRPH
chr12	49736045	49736782	738	407	89	123.47	6.11	intergenic	C1QL4(dist=5074),DNAJC22(dist=4259)
chr12	49763504	49764163	660	321	39	193.78	18.95	intronic	SPATS2
chr12	49883390	49883963	574	318	26	109.73	15.81	intronic	SPATS2
chr12	50232610	50233192	583	362	56	127.78	10.92	exonic	BCDIN3D
chr12	50655344	50655903	560	319	32	160.21	18.46	intronic	LIMA1
chr12	51611632	51612223	592	236	54	269.17	25.5	intergenic	NONE(dist=NONE),DAZAP2(dist=20285)
chr12	52320338	52321055	718	388	67	214.33	15.13	intergenic	ACVRL1(dist=3193),ACVR1B(dist=24396)
chr12	52364495	52364910	416	296	28	152.03	19.48	intronic	ACVR1B
chr12	52626491	52626938	448	311	29	189.83	26.96	upstream	KRT7
chr12	52789388	52790086	699	423	69	121.98	9.06	exonic	KRT82
chr12	53345918	53346383	466	154	32	138.26	12.8	exonic	KRT18
chr12	53370042	53370597	556	204	45	118.63	9.48	intergenic	KRT18(dist=23357),EIF4B(dist=29465)
chr12	53775516	53776043	528	352	56	102.27	7.72	exonic	SP1
chr12	56039768	56040407	640	331	47	144.42	10.79	intergenic	OR10P1(dist=8151),METTL7B(dist=34923)
chr12	56770890	56771484	595	326	29	135.91	21.39	intergenic	APOF(dist=14307),TIMELESS(dist=38673)
chr12	57151126	57151739	614	357	67	120.69	9.75	intergenic	PRIM1(dist=4980),HSD17B6(dist=5369)
chr12	57233530	57234216	687	320	73	110.94	9.43	intergenic	HSD17B6(dist=51956),SDR9C7(dist=82722)
chr12	62829387	62829879	493	258	41	197.97	20.43	intergenic	USP15(dist=25886),MON2(dist=30718)
chr12	63025581	63025973	393	215	30	215.88	23.72	intergenic	MIRLET7I(dist=28032),PPM1H(dist=11790)
chr12	63206908	63207418	511	299	39	266.79	32.83	intronic	PPM1H
chr12	67788324	67788956	633	314	35	110.51	13.7	intergenic	CAND1(dist=79936),DYRK2(dist=253556)
chr12	70070081	70070544	464	238	22	102.55	11.3	intronic	BEST3
chr12	75918881	75919496	616	325	54	148.64	12.92	intergenic	KRR1(dist=13463),PHLDA1(dist=499731)
chr12	76017437	76017872	436	305	35	141.44	14.46	intergenic	KRR1(dist=112019),PHLDA1(dist=401355)
chr12	76119320	76119782	463	178	24	118.38	13.87	intergenic	KRR1(dist=213902),PHLDA1(dist=299445)
chr12	76552388	76553063	676	314	49	102.23	10.42	intergenic	NAP1L1(dist=73650),BBS10(dist=185203)
chr12	86149412	86149937	526	306	34	134.28	16.89	intergenic	ALX1(dist=453851),RASSF9(dist=48394)
chr12	88972753	88973309	557	325	38	156.76	17.02	intronic	KITLG
chr12	89748944	89749529	586	304	26	119.14	14.98	intergenic	DUSP6(dist=2648),POC1B(dist=63969)
chr12	90407246	90407585	340	134	19	105.66	15.34	intergenic	LOC338758(dist=301517),LINC00615(dist=904215)
chr12	90647674	90648079	406	146	28	150.4	14.98	intergenic	LOC338758(dist=541945),LINC00615(dist=663721)
chr12	93521360	93521997	638	251	43	202.26	17.02	ncRNA_intronic	LOC643339
chr12	100522251	100522720	470	229	47	110.53	9.39	intronic	UHRF1BP1L
chr12	103795254	103795541	288	132	40	115.23	7.65	exonic	C12orf42
chr12	103889785	103890416	632	347	80	173.67	12.2	upstream	C12orf42
chr12	104609367	104609657	291	162	39	366.04	37.74	exonic	TXNRD1
chr12	105184132	105184845	714	352	61	134.24	13.37	intergenic	CHST11(dist=28340),SLC41A2(dist=12430)
chr12	107711289	107711975	687	317	43	133.13	12.16	upstream	BTBD11
chr12	110348682	110349252	571	185	44	188.9	16.04	exonic	TCHP
chr12	110683321	110683672	352	180	24	151.59	16.85	intergenic	IFT81(dist=26721),ATP2A2(dist=35360)
chr12	111840659	111840935	277	155	24	189.25	23.72	intergenic	FAM109A(dist=33734),SH2B3(dist=2817)
chr12	113568427	113568852	426	275	33	127.25	14.13	exonic	RASAL1
chr12	115895110	115895662	553	247	28	130.94	17.87	intergenic	TBX3(dist=773141),MED13L(dist=500719)
chr12	117354504	117355163	660	311	36	143.94	16.34	intronic	FBXW8
chr12	121294638	121295183	546	333	62	149.07	10.76	intronic	SPPL3
chr12	121622103	121622783	681	360	47	281.38	23.41	exonic	P2RX7
chr12	121661506	121661784	279	133	22	127.16	14.63	intronic	P2RX4
chr12	123365288	123365776	489	180	25	105.5	13.19	intronic	VPS37B
chr12	123431064	123431571	508	361	47	263.6	20.29	intronic	ABCB9
chr12	124758083	124758773	691	339	43	133.13	14.12	intronic	ZNF664-FAM101A
chr12	125062914	125063446	533	238	26	112.87	14.37	intergenic	NCOR2(dist=10904),SCARB1(dist=198728)
chr12	125225444	125225919	476	180	24	136.2	20.49	intergenic	NCOR2(dist=173434),SCARB1(dist=36255)
chr12	127969951	127970413	463	265	20	104.12	15.1	intergenic	LOC440117(dist=610715),FLJ37505(dist=395749)
chr12	128044291	128044862	572	222	46	151.91	12.07	intergenic	LOC440117(dist=685055),FLJ37505(dist=321300)
chr12	130699230	130699724	495	191	29	160.81	21.32	intergenic	FZD10(dist=48945),PIWIL1(dist=122709)
chr12	130835944	130836300	357	122	22	144.04	21.57	intronic	PIWIL1
chr12	132318209	132318844	636	308	36	101.88	11.24	intronic	MMP17
chr12	133481235	133481696	462	294	41	186.73	17.3	intergenic	CHFR(dist=17031),ZNF605(dist=16323)
chr12	133540475	133541022	548	260	26	125.74	17.79	intergenic	ZNF605(dist=7583),ZNF26(dist=21912)
chr13	19172703	19173274	572	204	65	476.21	35	intergenic	NONE(dist=NONE),ANKRD20A9P(dist=235269)
chr13	19217767	19218366	600	309	76	321.81	21.01	intergenic	NONE(dist=NONE),ANKRD20A9P(dist=190177)
chr13	19728222	19728594	373	190	22	130.6	18.33	intergenic	RNU6-52(dist=11005),TUBA3C(dist=19316)
chr13	22053117	22053651	535	168	110	117.52	6.91	intergenic	ZDHHC20(dist=19609),EFHA1(dist=13177)
chr13	22830203	22830843	641	382	37	147.27	16.28	intergenic	LINC00424(dist=377904),BASP1P1(dist=640326)
chr13	23331530	23332258	729	345	71	170.23	11.66	intergenic	LINC00424(dist=879231),BASP1P1(dist=138911)
chr13	23749958	23750641	684	364	113	143.95	7.08	intergenic	BASP1P1(dist=277638),SGCG(dist=4419)
chr13	24489550	24489901	352	133	28	143	16.42	intergenic	C1QTNF9B(dist=18425),SPATA13(dist=244960)
chr13	25154343	25155015	673	323	79	130.86	10.21	ncRNA_exonic	TPTE2P6
chr13	25542326	25543047	722	373	72	115.44	11.16	ncRNA_exonic	TPTE2P1
chr13	25569128	25569919	792	404	131	110.9	8.69	intergenic	TPTE2P1(dist=26521),PABPC3(dist=100357)
chr13	26554210	26554880	671	359	41	127.5	13.52	intronic	ATP8A2
chr13	26591443	26591799	357	224	24	110.05	12.65	intronic	ATP8A2
chr13	27073332	27073867	536	204	59	287.36	20.99	intergenic	CDK8(dist=94763),WASF3(dist=57973)
chr13	27520907	27521582	676	373	83	102.55	9.41	intergenic	GPR12(dist=185985),USP12(dist=118705)
chr13	27933155	27933997	843	368	103	104.35	8.3	intergenic	RASL11A(dist=85328),GTF3A(dist=64684)
chr13	28527907	28528396	490	289	81	106.55	7.42	intergenic	ATP5EP2(dist=8197),CDX2(dist=7809)
chr13	29379169	29379845	677	364	77	162.11	11.72	intergenic	SLC46A3(dist=86019),MTUS2(dist=218903)
chr13	29679884	29680365	482	253	47	137.79	9.89	intronic	MTUS2
chr13	31773703	31774299	597	358	83	182.85	12.68	exonic	B3GALTL
chr13	32112077	32112635	559	316	82	159.93	9.83	intergenic	B3GALTL(dist=205666),RXFP2(dist=201044)
chr13	32371145	32371785	641	337	71	118.27	9.39	exonic	RXFP2
chr13	32597260	32598376	1117	232	85	121.8	7.62	intergenic	EEF1DP3(dist=63539),FRY(dist=7061)
chr13	46891172	46891649	478	306	42	210.06	19.62	intergenic	LINC00563(dist=19193),KIAA0226L(dist=24488)
chr13	57329311	57329674	364	151	30	214.44	29.12	intergenic	MIR5007(dist=1580628),PRR20A(dist=385378)
chr13	61238953	61239451	499	205	30	160.39	24.21	intergenic	TDRD3(dist=90940),MIR3169(dist=534481)
chr13	68012564	68012982	419	246	24	115.25	16.58	intergenic	PCDH9(dist=208096),LINC00550(dist=1422435)
chr13	88721223	88721644	422	230	23	102.24	14.17	intergenic	SLITRK5(dist=389353),LINC00433(dist=471440)
chr13	100310881	100311264	384	187	53	116.38	7.59	intronic	CLYBL
chr13	108330419	108330863	445	237	24	133.5	22.65	intronic	FAM155A
chr13	111996943	111997576	634	349	48	143.84	12.62	downstream	TEX29
chr13	112051078	112051432	355	206	33	250.92	33.43	intergenic	TEX29(dist=54484),SOX1(dist=670481)
chr13	112756568	112757061	494	156	42	199.45	18.94	intergenic	SOX1(dist=30548),SPACA7(dist=273590)
chr13	20438785	20439356	572	307	37	236.86	29.12	intergenic	ZMYM5(dist=1009),ZMYM2(dist=93454)
chr13	20531346	20531753	408	203	29	145.84	15.38	intergenic	ZMYM5(dist=93570),ZMYM2(dist=1057)
chr13	22250786	22251349	564	249	33	111.7	13.2	intronic	FGF9
chr13	25201113	25201742	630	299	74	204.6	14.16	intergenic	TPTE2P6(dist=29301),ATP12A(dist=52807)
chr13	26760649	26761128	480	198	40	170.86	18.48	intergenic	SHISA2(dist=135451),RNF6(dist=25777)
chr13	30732952	30733272	321	149	18	103.85	13.11	intergenic	LINC00544(dist=208327),KATNAL1(dist=43495)
chr13	31253730	31254383	654	351	44	108.77	11.61	intergenic	USPL1(dist=20044),ALOX5AP(dist=33232)
chr13	31551734	31552320	587	280	30	101.13	8.92	intergenic	TEX26(dist=2581),HSPH1(dist=158443)
chr13	34877521	34878010	490	243	23	124.75	20.49	intergenic	RFC3(dist=336826),LINC00457(dist=131581)
chr13	35407512	35408022	511	341	33	127.25	13.12	intergenic	LINC00457(dist=192690),NBEA(dist=108402)
chr13	37389127	37389502	376	255	24	110.38	13.38	intergenic	SERTM1(dist=117152),RFXAP(dist=3837)
chr13	39244733	39245149	417	209	22	127.16	16.66	intergenic	LINC00366(dist=91080),FREM2(dist=16024)
chr13	40176522	40176990	469	340	26	112.87	11.24	intronic	LHFP
chr13	40351425	40352412	988	336	88	152.96	7.4	intronic	COG6
chr13	40744977	40745410	434	307	25	154.41	22.65	intergenic	COG6(dist=379175),LINC00332(dist=10536)
chr13	41548645	41549332	688	368	50	140.25	11.98	intronic	ELF1
chr13	41629309	41629702	394	269	25	105.5	14.17	intergenic	ELF1(dist=35801),WBP4(dist=5995)
chr13	42033019	42033531	513	189	61	109.28	8.69	intronic	RGCC
chr13	42479751	42480364	614	202	61	165.3	10.28	intronic	VWA8
chr13	44817440	44817871	432	148	30	204.27	26.96	intergenic	SMIM2-IT1(dist=85082),SERP2(dist=130107)
chr13	45222436	45223099	664	325	40	115.23	15.37	intergenic	TSC22D1-AS1(dist=67868),LINC00330(dist=150541)
chr13	45491614	45492071	458	123	21	112.78	11.77	intergenic	LINC00330(dist=107848),NUFIP1(dist=21313)
chr13	45492320	45492759	440	225	27	172.19	22.65	intergenic	LINC00330(dist=108554),NUFIP1(dist=20625)
chr13	45768508	45769127	620	326	28	144.01	20.49	exonic	KCTD4
chr13	45814335	45814845	511	215	27	120.4	17.61	intronic	GTF2F2
chr13	46015623	46016156	534	285	33	197.33	27	intergenic	SLC25A30(dist=23107),COG3(dist=22874)
chr13	46064145	46064565	421	298	25	126.56	17.34	intronic	COG3
chr13	47302967	47303267	301	183	17	109.25	17.25	exonic	LRCH1
chr13	48368962	48369613	652	311	38	115.76	14.16	intergenic	HTR2A(dist=897751),SUCLA2(dist=147178)
chr13	48372928	48373521	594	292	29	116.31	16.31	intergenic	HTR2A(dist=901717),SUCLA2(dist=143270)
chr13	49078833	49079280	448	124	29	189.83	25.88	intronic	RCBTB2
chr13	49323869	49324252	384	185	29	100.38	9.86	intergenic	CYSLTR2(dist=40371),FNDC3A(dist=225796)
chr13	49814174	49814720	547	177	54	127.18	10.85	intergenic	MLNR(dist=17661),CDADC1(dist=7327)
chr13	50443651	50444137	487	183	20	100.2	18.33	intergenic	KPNA3(dist=76594),CTAGE10P(dist=20408)
chr13	54759891	54760274	384	194	25	126.56	15.1	intergenic	LINC00558(dist=309637),MIR1297(dist=125833)
chr13	56925268	56925680	413	166	22	127.16	15.47	intergenic	MIR5007(dist=1176585),PRR20A(dist=789372)
chr13	60665761	60666230	470	131	38	145.17	14.52	intronic	DIAPH3
chr13	60943109	60943773	665	340	34	118.46	14.36	intergenic	DIAPH3(dist=204990),TDRD3(dist=26818)
chr13	67501211	67501526	316	187	23	136.23	15.78	intronic	PCDH9
chr13	67568350	67568693	344	184	32	160.21	14.43	intronic	PCDH9
chr13	70431365	70431949	585	235	78	172.98	10.87	intronic	KLHL1
chr13	71814949	71815568	620	282	45	277.77	29.72	intergenic	LINC00348(dist=72400),DACH1(dist=196530)
chr13	73096039	73096530	492	286	22	115.87	16.18	intergenic	DACH1(dist=654709),MZT1(dist=185965)
chr13	73139870	73140545	676	383	76	182.34	11.45	intergenic	DACH1(dist=698540),MZT1(dist=141950)
chr13	73225318	73225761	444	311	25	105.5	11.97	intergenic	DACH1(dist=783988),MZT1(dist=56734)
chr13	73413799	73414488	690	372	57	154.13	13.24	intronic	PIBF1
chr13	74282567	74283083	517	170	66	109.1	8.34	intronic	KLF12
chr13	74296311	74296856	546	196	51	111.97	11.31	intronic	KLF12
chr13	74341872	74342208	337	204	29	194.12	22.72	intronic	KLF12
chr13	74409140	74409792	653	348	50	121	12.39	intronic	KLF12
chr13	74589112	74589705	594	319	32	184.09	26.96	intronic	KLF12
chr13	74614350	74614780	431	219	34	153.53	13.45	intronic	KLF12
chr13	74860998	74861580	583	268	63	135.04	9.77	intergenic	KLF12(dist=152932),LINC00381(dist=131730)
chr13	75257424	75257953	530	296	29	170.3	26.96	intergenic	LINC00347(dist=126167),CTAGE11P(dist=553936)
chr13	75793902	75794459	558	155	66	102.35	7.28	intergenic	LINC00347(dist=662645),CTAGE11P(dist=17430)
chr13	75931963	75932452	490	315	33	111.7	12.39	intronic	TBC1D4
chr13	75939694	75940143	450	249	23	132.48	19.41	intronic	TBC1D4
chr13	77396803	77397214	412	208	34	206.78	19.29	intergenic	C13orf45(dist=938855),KCTD12(dist=57090)
chr13	77458236	77458736	501	352	34	225.78	29.12	UTR3	KCTD12
chr13	78096209	78096561	353	117	18	107.2	15.1	intergenic	MYCBP2(dist=195032),SCEL(dist=13248)
chr13	80205189	80205755	567	316	44	139.3	13.13	intergenic	NDFIP2(dist=74977),SPRY2(dist=704357)
chr13	80250472	80250798	327	161	24	155.17	19.85	intergenic	NDFIP2(dist=120260),SPRY2(dist=659314)
chr13	80604551	80605065	515	251	46	227.3	20.39	intergenic	NDFIP2(dist=474339),SPRY2(dist=305047)
chr13	81626076	81626533	458	180	21	113.42	15.1	intergenic	SPRY2(dist=710990),NONE(dist=NONE)
chr13	90014042	90014495	454	278	22	102.55	13.6	intergenic	LINC00433(dist=816278),LINC00353(dist=186553)
chr13	90086850	90087334	485	229	21	108.72	17.25	intergenic	LINC00433(dist=889086),LINC00353(dist=113714)
chr13	95266379	95266709	331	181	23	136.23	15.7	intronic	GPR180
chr13	96216308	96216852	545	234	27	134.4	15.92	intronic	CLDN10
chr13	96356662	96357103	442	289	37	138.25	12.83	intronic	DNAJC3
chr13	99250333	99250671	339	165	17	101.03	11.86	intergenic	STK24(dist=20937),SLC15A1(dist=85384)
chr13	100039671	100040144	474	197	57	114.81	8.52	ncRNA_intronic	MIR548AN
chr13	100230825	100231393	569	229	37	123	14.68	intergenic	TM9SF2(dist=15549),CLYBL(dist=27526)
chr13	100266808	100267269	462	194	26	131.01	14.15	intronic	CLYBL
chr13	102743416	102743991	576	287	29	100.38	11.09	intronic	FGF14
chr13	103046419	103046738	320	194	18	114.36	18.33	ncRNA_exonic	FGF14-IT1
chr13	103981256	103981618	363	210	18	105.18	15.1	intergenic	MIR548AS(dist=46408),NONE(dist=NONE)
chr13	104162318	104162854	537	245	26	141.18	18.19	intergenic	MIR548AS(dist=227470),DAOA-AS1(dist=1948552)
chr13	106735828	106736381	554	311	55	212.91	16.22	intergenic	LINC00343(dist=321685),LINC00460(dist=292530)
chr13	108726786	108727136	351	198	19	116.8	16.18	intergenic	FAM155A(dist=207326),LIG4(dist=132656)
chr13	109928143	109928602	460	217	25	148.59	21.57	intergenic	MYO16(dist=67788),IRS2(dist=477582)
chr13	110262773	110263325	553	299	25	126.56	17.6	intergenic	MYO16(dist=402418),IRS2(dist=142859)
chr13	110522039	110522462	424	149	33	238.12	28.04	intergenic	IRS2(dist=83125),COL4A1(dist=278848)
chr13	110742082	110742683	602	280	33	191.54	21.57	intergenic	IRS2(dist=303168),COL4A1(dist=58627)
chr13	110760446	110760840	395	177	19	106.13	14.77	intergenic	IRS2(dist=321532),COL4A1(dist=40470)
chr14	19108011	19108527	517	205	46	133.19	9.41	intergenic	NONE(dist=NONE),OR11H12(dist=269067)
chr14	19359696	19360526	831	369	73	192.25	9.92	intergenic	NONE(dist=NONE),OR11H12(dist=17068)
chr14	19597641	19597959	319	122	19	114.59	17.25	intergenic	POTEG(dist=12699),POTEM(dist=385995)
chr14	19641107	19642119	1013	467	146	844.38	33.12	intergenic	POTEG(dist=56165),POTEM(dist=341835)
chr14	19642410	19643128	719	388	120	707.49	39.62	intergenic	POTEG(dist=57468),POTEM(dist=340826)
chr14	19676104	19676923	820	396	113	168.62	8.98	intergenic	POTEG(dist=91162),POTEM(dist=307031)
chr14	19898617	19899078	462	261	101	190.42	9.26	intergenic	POTEG(dist=313675),POTEM(dist=84876)
chr14	19932209	19932963	755	382	99	325.17	16.65	intergenic	POTEG(dist=347267),POTEM(dist=50991)
chr14	19933440	19934116	677	375	93	332.93	19.15	intergenic	POTEG(dist=348498),POTEM(dist=49838)
chr14	20415758	20416392	635	310	43	270	24.8	intergenic	OR4K1(dist=10916),OR4K15(dist=27286)
chr14	20664035	20664554	520	221	57	260.52	18.97	upstream	OR11G2
chr14	25512078	25512676	599	238	61	197.61	15.01	intronic	STXBP6
chr14	25662801	25663150	350	129	22	136.03	20.49	intergenic	STXBP6(dist=143706),NOVA1(dist=1251939)
chr14	25900577	25901041	465	319	65	181.92	11.64	intergenic	STXBP6(dist=381482),NOVA1(dist=1014048)
chr14	26863154	26863774	621	297	48	155.15	12.85	intergenic	STXBP6(dist=1344059),NOVA1(dist=51315)
chr14	27374305	27374826	522	307	49	280.31	27.82	intergenic	NOVA1(dist=307345),MIR4307(dist=3022)
chr14	29150705	29151374	670	352	44	132.6	14.09	intergenic	LINC00645(dist=1041863),FOXG1(dist=84904)
chr14	29220471	29221105	635	368	106	124.38	8.29	intergenic	LINC00645(dist=1111629),FOXG1(dist=15173)
chr14	29987466	29988060	595	278	68	164.63	12.43	ncRNA_intronic	MIR548AI
chr14	31126632	31127164	533	333	47	114.76	10.8	intronic	SCFD1
chr14	31375794	31376537	744	373	71	118.27	11.52	exonic	STRN3
chr14	31676720	31677396	677	335	54	131.42	11.05	upstream	HECTD1
chr14	33180008	33180846	839	448	91	120.44	9.63	intronic	AKAP6
chr14	33214750	33215173	424	184	22	119.82	20.49	intronic	AKAP6
chr14	36994551	36995102	552	354	85	134.99	7.74	intergenic	NKX2-1(dist=5121),NKX2-8(dist=54114)
chr14	37022599	37023404	806	478	110	169.83	10.63	intergenic	NKX2-1(dist=33169),NKX2-8(dist=25812)
chr14	39074475	39075081	607	268	30	100.01	9.71	intergenic	CLEC14A(dist=348900),LINC00639(dist=143462)
chr14	40425472	40426102	631	279	55	223.62	19.78	intergenic	FBXO33(dist=523768),LRFN5(dist=1650662)
chr14	40457976	40458693	718	383	108	155.15	11.2	intergenic	FBXO33(dist=556272),LRFN5(dist=1618071)
chr14	41862741	41863205	465	129	26	119.77	17.03	intergenic	FBXO33(dist=1961037),LRFN5(dist=213559)
chr14	43972545	43973225	681	362	56	212.18	19.4	intergenic	LRFN5(dist=1598793),FSCB(dist=1000129)
chr14	44264681	44265399	719	386	76	209.53	13.41	intergenic	LRFN5(dist=1890929),FSCB(dist=707955)
chr14	44618613	44619291	679	337	74	197.95	13.43	intergenic	NONE(dist=NONE),FSCB(dist=354063)
chr14	44922587	44923240	654	320	44	162.5	14.64	intergenic	NONE(dist=NONE),FSCB(dist=50114)
chr14	45126792	45127468	677	297	75	203.71	13.64	intergenic	FSCB(dist=150293),C14orf28(dist=239039)
chr14	45382655	45383285	631	381	101	102.64	8.26	intergenic	C14orf28(dist=6195),KLHL28(dist=10242)
chr14	45996326	45996942	617	357	57	159.56	11.66	intergenic	MIS18BP1(dist=273721),RPL10L(dist=1123278)
chr14	46517192	46517803	612	294	75	229.5	15.48	intergenic	MIS18BP1(dist=794587),RPL10L(dist=602417)
chr14	46813424	46813990	567	308	69	140.91	9.38	intergenic	MIS18BP1(dist=1090819),RPL10L(dist=306230)
chr14	47120864	47121376	513	337	53	161.19	13.25	exonic	RPL10L
chr14	47513966	47514435	470	292	40	121.34	11.57	intronic	MDGA2
chr14	48008329	48008963	635	267	65	348.57	22.96	intronic	MDGA2
chr14	50809422	50809828	407	229	75	203.71	9.26	intronic	CDKL1
chr14	52462710	52463439	730	340	118	139.7	9.46	intronic	C14orf166
chr14	52940206	52940862	657	292	68	112.65	9.62	intronic	TXNDC16
chr14	54276908	54277382	475	202	44	146.59	12.41	intergenic	DDHD1(dist=656862),MIR5580(dist=137763)
chr14	54976230	54976680	451	200	34	111.28	10.52	exonic	CGRRF1
chr14	55369551	55370414	864	518	88	155.2	9.47	upstream	GCH1
chr14	57649418	57650090	673	278	97	172.18	11.19	intergenic	OTX2-AS1(dist=251868),EXOC5(dist=19104)
chr14	57655695	57656312	618	350	68	187.23	13.58	intergenic	OTX2-AS1(dist=258145),EXOC5(dist=12882)
chr14	58350892	58351356	465	238	58	122.88	8.95	intergenic	SLC35F4(dist=18300),C14orf37(dist=119452)
chr14	59729730	59730325	596	280	51	115.71	10.84	exonic	DAAM1
chr14	60098856	60099499	644	389	61	104.3	7.31	intronic	RTN1
chr14	60174442	60174986	545	200	33	104.96	11.69	intronic	RTN1
chr14	60411520	60412070	551	287	41	103.45	11.99	intergenic	RTN1(dist=73963),PCNXL4(dist=146559)
chr14	60631957	60632565	609	315	83	251.79	11.59	exonic	DHRS7
chr14	64604200	64604833	634	346	44	132.6	15.05	exonic	SYNE2
chr14	64945207	64945798	592	349	74	103.93	7.41	intergenic	AKAP5(dist=3986),ZBTB25(dist=7757)
chr14	65289724	65290409	686	384	84	117.91	7.17	exonic	SPTB
chr14	65486497	65487113	617	372	84	106.15	7.34	intronic	CHURC1-FNTB,FNTB,MAX
chr14	66425816	66426595	780	380	73	112.76	8.23	intergenic	FUT8(dist=214977),LINC00238(dist=526514)
chr14	67893650	67894326	677	380	91	120.44	9.2	intergenic	PLEK2(dist=14822),TMEM229B(dist=42657)
chr14	69283355	69283977	623	230	84	100.68	7.59	intergenic	ZFP36L1(dist=20395),ACTN1(dist=56863)
chr14	69754588	69755201	614	269	50	136.87	10.52	intronic	GALNTL1
chr14	69943566	69943965	400	205	32	113.14	9.81	intergenic	SLC39A9(dist=14459),PLEKHD1(dist=7506)
chr14	70279382	70280048	667	302	46	109.47	10.31	intergenic	SLC10A1(dist=15376),SMOC1(dist=66066)
chr14	72758959	72759698	740	334	84	100.68	8.28	intronic	RGS6
chr14	72883435	72884038	604	315	48	189.98	16.92	intronic	RGS6
chr14	76044901	76045410	510	343	43	155.59	14.38	exonic	FLVCR2
chr14	77618359	77619030	672	340	46	120.06	13.89	intergenic	ZDHHC22(dist=10225),TMEM63C(dist=29072)
chr14	77685987	77686446	460	254	29	126.44	14.25	exonic	TMEM63C
chr14	78017533	78018218	686	334	53	116.38	13.85	intronic	SPTLC2
chr14	79032813	79033469	657	291	94	103.94	9.36	intronic	NRXN3
chr14	79163564	79164231	668	346	117	178.21	9.97	intronic	NRXN3
chr14	79166590	79167133	544	194	40	140	11.19	intronic	NRXN3
chr14	79370321	79370842	522	356	36	110.07	10.39	intronic	NRXN3
chr14	79829585	79830123	539	225	23	108.1	19.41	intronic	NRXN3
chr14	80276425	80276998	574	305	66	126.7	10.24	intronic	NRXN3
chr14	82204216	82204785	570	292	28	143	22.33	intergenic	SEL1L(dist=204011),NONE(dist=NONE)
chr14	82833004	82833533	530	318	48	296.68	32.43	intergenic	SEL1L(dist=832799),NONE(dist=NONE)
chr14	83538065	83538788	724	380	77	272.94	18.91	intergenic	SEL1L(dist=1537860),NONE(dist=NONE)
chr14	86521734	86522300	567	337	46	120.06	11.07	intergenic	FLRT2(dist=427464),LOC283585(dist=849822)
chr14	86928305	86928882	578	445	53	116.38	8.37	intergenic	FLRT2(dist=834035),LOC283585(dist=443240)
chr14	88211658	88212450	793	400	92	102.24	8.53	intergenic	LOC283585(dist=822559),GALC(dist=186908)
chr14	89026125	89026802	678	336	54	154.26	16.26	intergenic	PTPN21(dist=5002),ZC3H14(dist=2451)
chr14	89884124	89884744	621	332	61	158.93	11.99	ncRNA_exonic	FOXN3-AS1
chr14	91224758	91225292	535	205	75	181.2	9.44	intronic	TTC7B
chr14	92075507	92075964	458	159	22	112.47	19.19	intronic	CATSPERB
chr14	92365436	92366154	719	358	65	208.73	19.67	intronic	FBLN5
chr14	94202582	94203265	684	404	37	138.83	11.53	intronic	PRIMA1
chr14	94255217	94255729	513	273	42	108.93	11.17	upstream	PRIMA1
chr14	95041912	95042528	617	320	31	161.65	26.96	intergenic	SERPINA4(dist=5669),SERPINA5(dist=5178)
chr14	95103209	95103826	618	343	53	126.1	12.97	intergenic	SERPINA3(dist=12819),SERPINA13P(dist=3236)
chr14	95214957	95215699	743	383	74	175.85	14.37	intergenic	SERPINA13P(dist=101626),GSC(dist=18861)
chr14	95897365	95898090	726	379	85	104.21	8.55	intronic	SYNE3
chr14	96033130	96033780	651	309	43	265.82	36.67	intergenic	GLRX5(dist=22075),TCL6(dist=83735)
chr14	97764552	97765058	507	311	33	104.96	10.88	intergenic	VRK1(dist=416601),LOC100129345(dist=333926)
chr14	99740866	99741518	653	376	62	101.42	7.11	intergenic	BCL11B(dist=3044),SETD3(dist=122565)
chr14	100029289	100029918	630	373	77	171.5	10.97	intronic	CCDC85C
chr14	100659047	100660002	956	252	155	119.43	6.45	intergenic	DEGS2(dist=33035),YY1(dist=45100)
chr14	101176103	101176362	260	130	26	109.6	10.09	intergenic	LINC00523(dist=37022),DLK1(dist=16840)
chr14	101317320	101318064	745	332	106	124.38	8.57	ncRNA_exonic	MEG3
chr14	102512694	102513339	646	253	58	178.59	13.43	intronic	DYNC1H1
chr14	102651522	102652180	659	308	53	366.46	39.9	intronic	WDR20
chr14	102673209	102673850	642	302	30	119.91	19.07	intronic	WDR20
chr14	103541669	103542351	683	396	81	106.55	7.86	intergenic	CDC42BPB(dist=17927),EXOC3L4(dist=24130)
chr14	103987278	103987909	632	300	58	153.45	11.5	exonic	CKB
chr14	104175137	104175612	476	217	29	151.62	20.43	intronic	XRCC3
chr14	104193932	104194422	491	193	30	160.39	21.07	exonic	ZFYVE21
chr14	104194949	104195519	571	245	45	138.75	13.56	exonic	ZFYVE21
chr14	104690708	104691260	553	255	40	239.51	24.25	intergenic	KIF26A(dist=43473),C14orf180(dist=354796)
chr14	104760457	104761028	572	211	29	152.77	20.49	intergenic	KIF26A(dist=113222),C14orf180(dist=285028)
chr14	104808113	104808694	582	385	82	393.28	23.89	intergenic	KIF26A(dist=160878),C14orf180(dist=237362)
chr14	104836525	104837129	605	257	59	332.68	31.6	intergenic	KIF26A(dist=189290),C14orf180(dist=208927)
chr14	105189669	105190481	813	411	110	103.54	7.72	upstream	ADSSL1
chr14	105292619	105293178	560	300	67	131.37	9.45	intergenic	LINC00638(dist=2564),KIAA0284(dist=38472)
chr14	106143707	106144448	742	350	107	237.82	13.93	intergenic	ELK2AP(dist=4563),KIAA0125(dist=239390)
chr14	106146448	106146869	422	204	52	155.06	11.14	intergenic	ELK2AP(dist=7304),KIAA0125(dist=236969)
chr14	106410752	106411397	646	254	106	575.71	29.3	intergenic	KIAA0125(dist=12250),ADAM6(dist=24422)
chr14	106411788	106412298	511	195	30	174.51	25.88	intergenic	KIAA0125(dist=13286),ADAM6(dist=23521)
chr14	106465274	106467089	1816	332	150	185.92	5.6	intergenic	ADAM6(dist=26916),LINC00226(dist=277180)
chr14	106472043	106472757	715	302	100	401.75	21.94	intergenic	ADAM6(dist=33685),LINC00226(dist=271512)
chr14	106477648	106478416	769	393	136	594.72	27.13	intergenic	ADAM6(dist=39290),LINC00226(dist=265853)
chr14	106501295	106501889	595	367	52	102.72	7.15	intergenic	ADAM6(dist=62937),LINC00226(dist=242380)
chr14	106518089	106518698	610	268	85	225.57	13.26	intergenic	ADAM6(dist=79731),LINC00226(dist=225571)
chr14	106550807	106551484	678	394	67	169.96	13.05	intergenic	ADAM6(dist=112449),LINC00226(dist=192785)
chr14	106572818	106573540	723	345	96	139.7	10.65	intergenic	ADAM6(dist=134460),LINC00226(dist=170729)
chr14	106598106	106599212	1107	573	78	173.19	6.78	intergenic	ADAM6(dist=159748),LINC00226(dist=145057)
chr14	106626633	106627439	807	365	131	347.22	11.53	intergenic	ADAM6(dist=188275),LINC00226(dist=116830)
chr14	106667169	106667672	504	307	31	184.23	23.45	intergenic	ADAM6(dist=228811),LINC00226(dist=76597)
chr14	106713936	106714623	688	364	90	189.85	11.86	intergenic	ADAM6(dist=275578),LINC00226(dist=29646)
chr14	106724852	106725425	574	287	46	159.8	14.99	intergenic	ADAM6(dist=286494),LINC00226(dist=18844)
chr14	106733976	106734673	698	325	86	256.74	17.86	intergenic	ADAM6(dist=295618),LINC00226(dist=9596)
chr14	106743135	106743783	649	324	47	151.32	16.29	upstream	LINC00226
chr14	106764970	106765734	765	402	92	130.32	5.71	intergenic	LINC00226(dist=20004),LINC00221(dist=172721)
chr14	106775022	106775513	492	181	70	371.31	23.66	intergenic	LINC00226(dist=30056),LINC00221(dist=162942)
chr14	106790561	106791320	760	383	78	107.09	9.8	intergenic	LINC00226(dist=45595),LINC00221(dist=147135)
chr14	106804935	106805463	529	188	97	125.28	7.52	intergenic	LINC00226(dist=59969),LINC00221(dist=132992)
chr14	106815450	106816026	577	191	49	261.56	21.03	intergenic	LINC00226(dist=70484),LINC00221(dist=122429)
chr14	106829106	106829915	810	375	105	209.34	11.92	intergenic	LINC00226(dist=84140),LINC00221(dist=108540)
chr14	106873220	106874045	826	460	107	269.25	10.07	intergenic	LINC00226(dist=128254),LINC00221(dist=64410)
chr14	106877282	106877912	631	258	117	250.25	11.33	intergenic	LINC00226(dist=132316),LINC00221(dist=60543)
chr14	106892126	106892745	620	273	49	204.84	16.52	intergenic	LINC00226(dist=147160),LINC00221(dist=45710)
chr14	106974146	106974660	515	280	38	137.76	15.37	intergenic	LINC00221(dist=22617),NONE(dist=NONE)
chr14	106986292	106987319	1028	761	76	301.63	13.7	intergenic	LINC00221(dist=34763),NONE(dist=NONE)
chr14	106993373	106994117	745	371	76	186.61	15.16	intergenic	LINC00221(dist=41844),NONE(dist=NONE)
chr14	106995328	106995997	670	364	63	120.98	11.14	intergenic	LINC00221(dist=43799),NONE(dist=NONE)
chr14	107012590	107013274	685	297	105	227.61	13.01	intergenic	LINC00221(dist=61061),NONE(dist=NONE)
chr14	107019909	107020596	688	356	72	291.44	20.93	intergenic	LINC00221(dist=68380),NONE(dist=NONE)
chr14	107042081	107042658	578	209	105	484.79	21.3	intergenic	LINC00221(dist=90552),NONE(dist=NONE)
chr14	107048267	107048914	648	351	46	120.06	13.39	intergenic	LINC00221(dist=96738),NONE(dist=NONE)
chr14	107061864	107062266	403	156	63	263.85	12.58	intergenic	LINC00221(dist=110335),NONE(dist=NONE)
chr14	107074271	107075033	763	369	80	158.97	10.33	intergenic	LINC00221(dist=122742),NONE(dist=NONE)
chr14	107082878	107083567	690	300	123	438.98	19.98	intergenic	LINC00221(dist=131349),NONE(dist=NONE)
chr14	107094749	107095410	662	266	85	311.49	17.73	intergenic	LINC00221(dist=143220),NONE(dist=NONE)
chr14	107117482	107118198	717	369	66	347.23	31.72	intergenic	LINC00221(dist=165953),NONE(dist=NONE)
chr14	107119739	107120567	829	445	155	219.2	5.99	intergenic	LINC00221(dist=168210),NONE(dist=NONE)
chr14	107130689	107131314	626	265	38	109.34	9.34	intergenic	LINC00221(dist=179160),NONE(dist=NONE)
chr14	107147506	107148612	1107	381	107	151.23	5.82	intergenic	LINC00221(dist=195977),NONE(dist=NONE)
chr14	107150394	107151346	953	363	82	288.09	12.85	intergenic	LINC00221(dist=198865),NONE(dist=NONE)
chr14	107183057	107183693	637	277	88	219.64	12.55	intergenic	LINC00221(dist=231528),NONE(dist=NONE)
chr14	107198505	107199224	720	371	91	236.39	15.69	intergenic	LINC00221(dist=246976),NONE(dist=NONE)
chr14	107210551	107211172	622	298	53	228.86	22.18	intergenic	LINC00221(dist=259022),NONE(dist=NONE)
chr14	107238677	107239966	1290	329	150	225.38	9.46	intergenic	LINC00221(dist=287148),NONE(dist=NONE)
chr14	107280615	107281740	1126	360	166	346.5	12.7	intergenic	LINC00221(dist=329086),NONE(dist=NONE)
chr14	22590032	22590643	612	277	36	103.94	12.84	intergenic	OR4E2(dist=455794),DAD1(dist=443164)
chr14	22635770	22636335	566	320	34	118.16	12.72	intergenic	OR4E2(dist=501532),DAD1(dist=397472)
chr14	22652937	22653545	609	355	31	108.85	17.48	intergenic	OR4E2(dist=518699),DAD1(dist=380262)
chr14	22694115	22694556	442	241	44	115.05	10.19	intergenic	OR4E2(dist=559877),DAD1(dist=339251)
chr14	23305334	23305746	413	240	19	104.43	16.18	upstream	MMP14
chr14	23768728	23769354	627	334	41	109.42	12.92	ncRNA_exonic	PPP1R3E
chr14	24489279	24489683	405	111	20	114.68	14.02	intergenic	DHRS4L2(dist=13662),DHRS4L1(dist=16027)
chr14	24748813	24749333	521	205	38	129.42	14.31	intergenic	RABGGTA(dist=7980),DHRS1(dist=10471)
chr14	29226187	29226852	666	304	77	298.44	17.29	intergenic	LINC00645(dist=1117345),FOXG1(dist=9426)
chr14	39886121	39886535	415	252	31	130.81	12.95	intronic	FBXO33
chr14	46134103	46134524	422	290	28	109.27	12.12	intergenic	MIS18BP1(dist=411498),RPL10L(dist=985696)
chr14	50320428	50320942	515	263	41	109.42	8.68	upstream	NEMF
chr14	51560452	51561058	607	276	36	213.37	30.17	exonic	TRIM9
chr14	59108098	59108682	585	317	33	111.49	13.67	exonic	DACT1
chr14	60732937	60733464	528	371	54	101.01	8.7	intronic	PPM1A
chr14	61188297	61188663	367	255	22	127.16	17.41	intronic	SIX4
chr14	61655759	61656194	436	131	30	138.73	17.48	intergenic	SLC38A6(dist=105308),TMEM30B(dist=87895)
chr14	61747287	61747686	400	122	20	115.67	16.18	exonic	TMEM30B
chr14	62391569	62392198	630	285	41	109.42	12.98	intergenic	SNAPC1(dist=128423),SYT16(dist=70343)
chr14	64527210	64527734	525	320	72	171.39	11.08	intronic	SYNE2
chr14	65637666	65638098	433	199	24	120.79	12.48	intergenic	MAX(dist=68404),MIR4708(dist=163738)
chr14	67914458	67914923	466	275	21	111.99	16.18	intergenic	PLEK2(dist=35630),TMEM229B(dist=22060)
chr14	69392829	69393391	563	308	38	129.42	14.06	intronic	ACTN1
chr14	69408424	69408914	491	261	50	251.68	21.47	intronic	ACTN1
chr14	69765973	69766368	396	229	20	114.72	13.71	intronic	GALNTL1
chr14	70183500	70184171	672	342	45	225.97	23.97	intergenic	KIAA0247(dist=1639),LOC100289511(dist=48829)
chr14	73012176	73012659	484	283	26	152.63	20.49	intronic	RGS6
chr14	74515012	74515596	585	248	29	130.28	15.81	intronic	CCDC176
chr14	74926125	74926809	685	355	50	156.81	16.25	intergenic	SYNDIG1L(dist=33320),NPC2(dist=19834)
chr14	75614101	75614684	584	265	42	194.65	20	exonic	TMED10
chr14	75697040	75697527	488	307	28	103.68	9.8	intergenic	TMED10(dist=53691),FOS(dist=47954)
chr14	77427375	77427809	435	132	32	160.21	19.55	intergenic	C14orf166B(dist=90730),IRF2BPL(dist=63077)
chr14	77519548	77520155	608	265	57	209.66	15.56	intergenic	IRF2BPL(dist=24506),KIAA1737(dist=44423)
chr14	78270771	78271376	606	372	52	149	12	intronic	ADCK1
chr14	93500673	93501042	370	244	33	111.7	9.7	intronic	ITPK1
chr14	94821708	94822267	560	321	38	212.18	25.17	intergenic	SERPINA6(dist=32020),SERPINA1(dist=20817)
chr14	94879189	94879689	501	325	48	180.94	13.88	intergenic	SERPINA1(dist=22160),SERPINA11(dist=29112)
chr14	96692113	96692538	426	194	20	110.67	17.25	intronic	BDKRB2
chr14	96722719	96723198	480	193	27	120.4	14.38	intronic	BDKRB1
chr14	100075632	100076299	668	352	59	154.05	13.54	intergenic	CCDC85C(dist=4905),HHIPL1(dist=35181)
chr14	100784570	100784884	315	152	31	113.55	9.44	intergenic	MIR345(dist=10277),SLC25A47(dist=4795)
chr14	100883649	100884255	607	285	57	440.12	46.37	intronic	WDR25
chr14	103821005	103821686	682	340	55	180.75	16.9	intergenic	EIF5(dist=9644),MARK3(dist=30015)
chr14	105147605	105148034	430	244	21	118.28	18.25	intergenic	MIR4710(dist=3519),INF2(dist=7909)
chr14	105287047	105287593	547	200	41	284.71	35.59	ncRNA_exonic	LINC00638
chr14	105293867	105294428	562	300	36	151.44	17.19	intergenic	LINC00638(dist=3812),KIAA0284(dist=37222)
chr15	20093984	20094579	596	267	57	137.06	12.82	intergenic	NONE(dist=NONE),CHEK2P2(dist=393418)
chr15	20178856	20179467	612	337	47	226.65	24.79	intergenic	NONE(dist=NONE),CHEK2P2(dist=308530)
chr15	20192684	20193057	374	191	36	160.86	13.02	intergenic	NONE(dist=NONE),CHEK2P2(dist=294940)
chr15	20226456	20227220	765	370	122	765.01	45.2	intergenic	NONE(dist=NONE),CHEK2P2(dist=260777)
chr15	20261177	20261624	448	151	23	101.57	14.1	intergenic	NONE(dist=NONE),CHEK2P2(dist=226373)
chr15	20397972	20398922	951	480	238	653.06	14.78	intergenic	NONE(dist=NONE),CHEK2P2(dist=89075)
chr15	20399605	20400437	833	451	112	192.75	11.67	intergenic	NONE(dist=NONE),CHEK2P2(dist=87560)
chr15	20561396	20562120	725	418	118	320.22	14.31	intergenic	CHEK2P2(dist=64585),HERC2P3(dist=51530)
chr15	20645401	20645922	522	332	37	148.22	16.7	ncRNA_exonic	HERC2P3
chr15	20814726	20815411	686	298	76	157.2	10.24	intergenic	GOLGA8CP(dist=33700),NBEAP1(dist=59386)
chr15	20858911	20859549	639	302	39	112.48	10.26	intergenic	GOLGA8CP(dist=77885),NBEAP1(dist=15248)
chr15	20960908	20961283	376	245	24	135.89	18.71	ncRNA_exonic	NBEAP1
chr15	20989037	20989719	683	337	72	138.12	11.01	intergenic	NBEAP1(dist=27557),POTEB(dist=50982)
chr15	20990261	20990979	719	367	80	376.62	27.28	intergenic	NBEAP1(dist=28781),POTEB(dist=49722)
chr15	21082687	21083272	586	356	37	168.79	18.22	intergenic	POTEB(dist=10710),NF1P2(dist=38749)
chr15	21233175	21233901	727	382	119	603.43	30.86	intergenic	LOC348120(dist=34542),LOC646214(dist=698613)
chr15	21234222	21234817	596	294	30	135.5	19.57	intergenic	LOC348120(dist=35589),LOC646214(dist=697697)
chr15	21927072	21927799	728	331	132	109.73	8.35	intergenic	LOC348120(dist=728439),LOC646214(dist=4715)
chr15	21967569	21967941	373	221	22	117.97	16.7	intergenic	LOC646214(dist=26830),CXADRP2(dist=46479)
chr15	21995778	21996431	654	278	97	284.04	16.07	intergenic	LOC646214(dist=55039),CXADRP2(dist=17989)
chr15	21996912	21997545	634	375	67	374.75	27.21	intergenic	LOC646214(dist=56173),CXADRP2(dist=16875)
chr15	22093989	22094561	573	243	36	217.06	25.88	intergenic	POTEB(dist=10852),NF1P2(dist=38620)
chr15	22435945	22436519	575	299	49	272.05	21.46	intergenic	OR4N3P(dist=21550),REREP3(dist=110046)
chr15	22460858	22462664	1807	309	251	270.21	7.23	intergenic	OR4N3P(dist=46463),REREP3(dist=83901)
chr15	22466962	22467444	483	257	100	585.58	25.89	intergenic	OR4N3P(dist=52567),REREP3(dist=79121)
chr15	22510887	22512622	1736	345	171	920.58	34.55	intergenic	OR4N3P(dist=96492),REREP3(dist=33943)
chr15	23312885	23313229	345	234	23	102.24	13.52	ncRNA_exonic	HERC2P2
chr15	23482149	23482757	609	254	79	146.01	8.28	intergenic	GOLGA8EP(dist=33726),GOLGA8S(dist=117138)
chr15	23494610	23495213	604	419	73	181.04	11.38	intergenic	GOLGA8EP(dist=46187),GOLGA8S(dist=104682)
chr15	23887325	23887964	640	407	114	136.39	8.43	downstream	MAGEL2
chr15	23890295	23890944	650	321	38	155.21	20.73	exonic	MAGEL2
chr15	23893953	23894601	649	312	44	180.78	17.56	upstream	MAGEL2
chr15	24100974	24101627	654	334	53	228.86	20.61	intergenic	NDN(dist=168524),PWRN2(dist=308299)
chr15	24102011	24102726	716	363	86	301.48	18.7	intergenic	NDN(dist=169561),PWRN2(dist=307200)
chr15	24111979	24112483	505	217	56	252.49	16.33	intergenic	NDN(dist=179529),PWRN2(dist=297443)
chr15	24122918	24123654	737	374	77	181.47	15.3	intergenic	NDN(dist=190468),PWRN2(dist=286272)
chr15	24141359	24141867	509	168	53	421.49	47.45	intergenic	NDN(dist=208909),PWRN2(dist=268059)
chr15	24284670	24285177	508	354	34	126.81	14.62	intergenic	NDN(dist=352220),PWRN2(dist=124749)
chr15	25092113	25092675	563	262	65	130.39	10.5	intronic	SNRPN
chr15	25938864	25939432	569	347	55	223.62	15.29	intronic	ATP10A
chr15	25955083	25955805	723	366	81	384.93	27.43	intronic	ATP10A
chr15	26178942	26179639	698	308	107	185.89	11.49	ncRNA_intronic	LOC100128714
chr15	26192413	26193126	714	331	58	294.03	27.97	ncRNA_intronic	LOC100128714
chr15	26505660	26506259	600	230	123	169.74	7.73	intergenic	LOC503519(dist=127476),GABRB3(dist=282435)
chr15	26873404	26873766	363	159	24	152.37	18.33	intronic	GABRB3
chr15	27083704	27084456	753	368	73	279.72	18.87	intergenic	GABRB3(dist=64769),GABRA5(dist=27410)
chr15	27111967	27112516	550	234	54	260.03	24.11	splicing	GABRA5
chr15	27219085	27219797	713	382	79	154.22	11.82	intronic	GABRG3
chr15	27262167	27262925	759	386	137	234.62	11.44	intronic	GABRG3
chr15	27304560	27305171	612	405	69	109.86	7.78	intronic	GABRG3
chr15	27495431	27495781	351	176	28	197.09	21.57	intronic	GABRG3
chr15	27603932	27604528	597	252	72	122.56	8.58	intronic	GABRG3
chr15	28262683	28263075	393	220	23	126.84	18.57	intronic	OCA2
chr15	28806723	28807107	385	179	45	188.31	12.57	intergenic	GOLGA8G(dist=28580),HERC2P9(dist=92481)
chr15	28899353	28899859	507	233	29	108.9	13.24	ncRNA_exonic	HERC2P9
chr15	29045282	29045751	470	296	22	111.29	17.25	ncRNA_intronic	LOC646278
chr15	29394217	29394992	776	399	100	170.22	10.64	intronic	APBA2
chr15	29948930	29949563	634	374	58	399.64	42.58	intergenic	FAM189A1(dist=86003),TJP1(dist=42794)
chr15	30039921	30040582	662	299	85	149.55	10.68	intronic	TJP1
chr15	32266887	32267651	765	358	100	130.59	7.57	intergenic	OTUD7A(dist=319345),CHRNA7(dist=55035)
chr15	32334390	32334965	576	290	37	149.89	15.55	intronic	CHRNA7
chr15	32423010	32423415	406	195	23	126.84	19.19	intronic	CHRNA7
chr15	35581014	35581712	699	383	100	109.03	7.88	intergenic	ANP32AP1(dist=50750),ATPBD4(dist=81458)
chr15	38856057	38856765	709	317	91	132.72	9.87	intronic	RASGRP1
chr15	40396754	40397548	795	388	117	107.35	8.65	intronic	BMF
chr15	40398970	40399608	639	352	45	206.5	23.99	intronic	BMF
chr15	40566715	40567469	755	348	172	107.11	7.85	intronic	PAK6
chr15	40581581	40582118	538	208	51	106.51	10.39	intronic	PLCB2
chr15	40811729	40812491	763	391	81	100.89	8.22	intergenic	CHST14(dist=46372),MRPL42P5(dist=11592)
chr15	41310594	41311350	757	381	105	209.34	12.43	intronic	INO80
chr15	44067589	44068103	515	218	93	100.6	6.38	exonic	ELL3
chr15	45635585	45636150	566	290	38	236.72	28.78	intergenic	SLC28A2(dist=67453),GATM(dist=17172)
chr15	45749575	45750683	1109	374	137	120.74	5.09	intergenic	C15orf48(dist=23928),SLC30A4(dist=23997)
chr15	46094827	46095366	540	265	28	122.9	19.9	intergenic	SQRDL(dist=111335),SEMA6D(dist=1381037)
chr15	47486742	47487394	653	345	66	154.01	11.21	intronic	SEMA6D
chr15	49093122	49093858	737	355	71	118.27	10.59	intronic	CEP152
chr15	50343883	50344620	738	330	112	129.38	8.96	intronic	ATP8B4
chr15	50794018	50794592	575	266	36	185.16	23.17	intronic	USP50
chr15	51573361	51574101	741	412	82	143.89	9.22	intronic	CYP19A1
chr15	53804241	53804598	358	225	19	106.18	17.25	intergenic	ONECUT1(dist=722032),WDR72(dist=1340)
chr15	54009003	54010149	1147	325	109	152.76	8.18	intronic	WDR72
chr15	54103506	54104152	647	430	93	316.5	15.69	intergenic	WDR72(dist=51647),UNC13C(dist=200949)
chr15	56538052	56538653	602	350	186	108.86	6.02	intergenic	RFX7(dist=2569),TEX9(dist=118991)
chr15	57161769	57162326	558	192	59	127.83	10.3	intergenic	ZNF280D(dist=135982),LOC145783(dist=16042)
chr15	59820929	59821668	740	368	83	108.17	8.28	intergenic	FAM81A(dist=5178),GCNT3(dist=82314)
chr15	60651727	60652353	627	342	66	164.46	11.82	intronic	ANXA2
chr15	60907465	60908042	578	324	26	126.2	15.1	intronic	RORA
chr15	61411091	61411541	451	238	26	105.16	11.44	intronic	RORA
chr15	61418775	61419267	493	272	23	114.72	17.06	intronic	RORA
chr15	61508470	61509031	562	383	59	171.43	11.18	intronic	RORA
chr15	61994548	61995309	762	376	63	138.57	12.51	intergenic	RORA(dist=473046),VPS13C(dist=149281)
chr15	62683930	62684402	473	170	40	108.99	10.59	intergenic	C2CD4B(dist=226448),MGC15885(dist=244969)
chr15	63196749	63197245	497	180	39	268.42	33.43	intergenic	TLN2(dist=59920),TPM1(dist=137593)
chr15	63891627	63892287	661	322	94	103.94	7.74	ncRNA_intronic	LOC100130855
chr15	65903419	65903963	545	231	67	101.69	7.98	exonic	VWA9
chr15	68762364	68762853	490	228	27	112.52	12.43	intergenic	ITGA11(dist=37872),CORO2B(dist=108455)
chr15	69518033	69518574	542	221	38	109.34	10.11	intronic	GLCE
chr15	69868125	69868814	690	334	119	118.04	7.99	intergenic	LOC145837(dist=4346),LINC00593(dist=258759)
chr15	70759229	70759712	484	226	92	107.38	6.36	intergenic	TLE3(dist=368973),UACA(dist=187181)
chr15	71678598	71679223	626	341	62	189.77	14.33	intronic	THSD4
[truncated: 3,572 more rows]
